# Supplementary material for: 1-[4-(4-Fluoro­phen­yl)-6-methyl-2-sulfanyl­idene-1,2,3,4-tetra­hydro­pyrimidin-5-yl]ethanone
Source: Acta Crystallogr Sect E Struct Rep Online. 2012 Aug 1;68(Pt 9):o2625. doi: 10.1107/S1600536812033727 (PMC3435653; doi:10.1107/S1600536812033727)
Supplement: Supplementary file 1 [file e-68-o2625-sup1.cif]

##############################################################################
#                                                                            #
# This CIF contains the data in a paper accepted for publication in          #
# Acta Crystallographica Section E. It conforms to the requirements of       #
# Notes for Authors for Acta Crystallographica Section E, and has been       #
# peer reviewed under the auspices of the IUCr Commission on Journals.       #
#                                                                            #
# Full details of the Crystallographic Information File format               #
# are given in the paper "The Crystallographic Information File (CIF):       #
# a New Standard Archive File for Crystallography" by S. R. Hall, F. H.      #
# Allen and I. D. Brown [Acta Cryst. (1991), A47, 655-685].                  #
#                                                                            #
# The current version of the core CIF dictionary is obtainable from          #
# ftp://ftp.iucr.org/pub/cif_core.dic.                                       #
#                                                                            #
# Software is freely available for graphical display of the structure(s)     #
# in this CIF. For information consult the CIF software page                 #
# http://www.iucr.org/resources/cif/software.                                #
#                                                                            #
# This file may be used for bona fide research purposes within the           #
# scientific community so long as proper attribution is given to the journal # 
# article from which it was obtained.                                        #
#                                                                            #
##############################################################################
data_global
_audit_creation_method     'PLATON <TABLE ACC> option'
_journal_date_recd_electronic     2012-07-24
_journal_date_accepted     2012-07-26
_journal_name_full     'Acta Crystallographica, Section E'
_journal_year     2012
_journal_volume     68
_journal_issue      9
_journal_page_first     o2625
_journal_page_last     o2625
_journal_paper_category     QO
_journal_paper_doi     10.1107/S1600536812033727
_journal_coeditor_code     WN2486
_publ_contact_author_name     'Dr. A. Thiruvalluvar'
_publ_contact_author_address
;
Associate Professor of Physics,
PG Research Department of Physics,
Rajah Serfoji Government College (Autonomous),
Thanjavur 613 005,
Tamilnadu,
India
;
_publ_contact_author_email     'thiruvalluvar.a@gmail.com'
_publ_contact_author_fax     'none'
_publ_contact_author_phone     '+91 4362 255490'
_publ_section_title
;\
1-[4-(4-Fluorophenyl)-6-methyl-2-sulfanylidene-1,2,3,4-tetrahydropyrimidin-5-\
yl]ethanone
;
loop_
    _publ_author_name
    _publ_author_footnote
    _publ_author_address
    'Anuradha, N.' ?
;
PG Research Department of Physics
Rajah Serfoji Government College (Autonomous)
Thanjavur 613 005
Tamilnadu
India
;
    'Thiruvalluvar, A.' ?
;
PG Research Department of Physics
Rajah Serfoji Government College (Autonomous)
Thanjavur 613 005
Tamilnadu
India
;
    'Chitra, S.' ?
;
Department of Chemistry
K.S.R. College of Engineering
K.S.R. Kalvi Nagar
Tiruchengode 637 215
Tamilnadu
India
;
    'Devanathan, D.' ?
;
Department of Chemistry
Government Arts College
C. Mutlur 608 102
Chidambaram
Tamilnadu
India
;
    'Butcher, R. J.' ?
;
Department of Chemistry
Howard University
525 College Street NW
Washington, DC 20059
USA.
;
data_I
_chemical_name_systematic
;
1-[4-(4-Fluorophenyl)-6-methyl-2-sulfanylidene-1,2,3,4-tetrahydropyrimidin-
5-yl]ethanone
;
_chemical_name_common     Dihydropyrimidin-2(1H)-thione
_chemical_formula_moiety     'C13 H13 F N2 O S'
_chemical_formula_sum     'C13 H13 F N2 O S'
_chemical_formula_structural     'C13 H13 F N2 O S'
_chemical_formula_iupac     'C13 H13 F N2 O S'
_chemical_formula_weight     264.32
_chemical_melting_point     509
_symmetry_cell_setting     triclinic
_symmetry_space_group_name_H-M     'P -1'
_symmetry_space_group_name_Hall     '-P 1'
loop_
    _symmetry_equiv_pos_site_id
    _symmetry_equiv_pos_as_xyz
    1 x,y,z
    2 -x,-y,-z
_cell_length_a     7.1775(11)
_cell_length_b     8.1099(13)
_cell_length_c     12.490(2)
_cell_angle_alpha     103.529(15)
_cell_angle_beta     91.933(14)
_cell_angle_gamma     106.971(14)
_cell_volume     672.0(2)
_cell_formula_units_Z     2
_cell_measurement_reflns_used     1186
_cell_measurement_theta_min     3.6588
_cell_measurement_theta_max     75.8773
_cell_measurement_temperature     123(2)
_cell_special_details     ?
_exptl_crystal_description     'plate'
_exptl_crystal_colour     'colourless'
_exptl_crystal_size_max     0.5876
_exptl_crystal_size_mid     0.3605
_exptl_crystal_size_min     0.0560
_exptl_crystal_size_rad     ?
_exptl_crystal_density_diffrn     1.306
_exptl_crystal_density_meas     ?
_exptl_crystal_density_method     'Not Measured'
_exptl_crystal_F_000     276
_exptl_absorpt_coefficient_mu     2.171
_exptl_absorpt_correction_type     analytical
_exptl_absorpt_process_details
;
(CrysAlis PRO; Agilent, 2012)
;
_exptl_absorpt_correction_T_min     0.515
_exptl_absorpt_correction_T_max     0.891
_exptl_special_details     ?
_diffrn_ambient_temperature     123(2)
_diffrn_radiation_type     'CuK\a'
_diffrn_radiation_wavelength     1.54184
_diffrn_radiation_source     'Enhance (Cu) X-ray Source'
_diffrn_radiation_monochromator     graphite
_diffrn_measurement_device_type     'Oxford Diffraction Xcalibur Ruby Gemini'
_diffrn_measurement_method     '\w scans'
_diffrn_detector_area_resol_mean     10.5081
_diffrn_reflns_number     3949
_diffrn_reflns_av_R_equivalents     0.0553
_diffrn_reflns_av_sigmaI/netI     0.0514
_diffrn_reflns_theta_min     3.66
_diffrn_reflns_theta_max     76.07
_diffrn_reflns_theta_full     67.50
_diffrn_measured_fraction_theta_max     0.936
_diffrn_measured_fraction_theta_full     0.974
_diffrn_reflns_limit_h_min     -7
_diffrn_reflns_limit_h_max     8
_diffrn_reflns_limit_k_min     -8
_diffrn_reflns_limit_k_max     10
_diffrn_reflns_limit_l_min     -15
_diffrn_reflns_limit_l_max     11
_refine_special_details
;
Refinement of <i>F</i>^2^ against ALL reflections. The weighted <i>R</i>-factor
<i>wR</i> and goodness of fit <i>S</i> are based on <i>F</i>^2^, conventional
<i>R</i>-factors <i>R</i> are based on <i>F</i>, with <i>F</i> set to zero for
negative <i>F</i>^2^. The threshold expression of <i>F</i>^2^ >
2\s(<i>F</i>^2^) is used only for calculating <i>R</i>-factors(gt) <i>etc</i>.
and is not relevant to the choice of reflections for refinement.
<i>R</i>-factors based on <i>F</i>^2^ are statistically about twice as large
as those based on <i>F</i>, and <i>R</i>- factors based on ALL data will be
even larger.
;
_reflns_number_total     2629
_reflns_number_gt     2109
_reflns_threshold_expression     I>2\s(I)
_refine_ls_structure_factor_coef     Fsqd
_refine_ls_matrix_type     full
_refine_ls_R_factor_all     0.0937
_refine_ls_R_factor_gt     0.0796
_refine_ls_wR_factor_gt     0.2198
_refine_ls_wR_factor_ref     0.2327
_refine_ls_goodness_of_fit_ref     1.118
_refine_ls_restrained_S_all     1.118
_refine_ls_number_reflns     2629
_refine_ls_number_parameters     173
_refine_ls_number_restraints     0
_refine_ls_hydrogen_treatment     mixed
_refine_ls_weighting_scheme     calc
_refine_ls_weighting_details
         'calc w=1/[\s^2^(Fo^2^)+(0.1003P)^2^+1.2879P] where P=(Fo^2^+2Fc^2^)/3'
_atom_sites_solution_hydrogens     geom
_atom_sites_solution_primary     direct
_atom_sites_solution_secondary     difmap
_refine_ls_shift/su_max     0.001
_refine_ls_shift/su_max_lt     0.001
_refine_ls_shift/su_mean     0.000
_refine_diff_density_max     0.817
_refine_diff_density_min     -0.368
_refine_ls_extinction_method     none
_refine_ls_extinction_coef     ?
loop_
    _atom_type_symbol
    _atom_type_description
    _atom_type_scat_dispersion_real
    _atom_type_scat_dispersion_imag
    _atom_type_scat_source
    C C 0.0181 0.0091 ' International Tables Vol C Tables 4.2.6.8 and 6.1.1.4'
    H H 0.0000 0.0000 ' International Tables Vol C Tables 4.2.6.8 and 6.1.1.4'
    F F 0.0727 0.0534 ' International Tables Vol C Tables 4.2.6.8 and 6.1.1.4'
    N N 0.0311 0.0180 ' International Tables Vol C Tables 4.2.6.8 and 6.1.1.4'
    O O 0.0492 0.0322 ' International Tables Vol C Tables 4.2.6.8 and 6.1.1.4'
    S S 0.3331 0.5567 ' International Tables Vol C Tables 4.2.6.8 and 6.1.1.4'
_computing_data_collection     'CrysAlis PRO (Agilent, 2012)'
_computing_cell_refinement     'CrysAlis PRO (Agilent, 2012)'
_computing_data_reduction     'CrysAlis PRO (Agilent, 2012)'
_computing_structure_solution     'DIRDIF2008 (Beurskens <i>et al.</i>, 2008)'
_computing_structure_refinement     'SHELXL97 (Sheldrick, 2008)'
_computing_molecular_graphics
                              'ORTEP-3 (Farrugia, 1997) and PLATON (Spek, 2009)'
_computing_publication_material     'PLATON (Spek, 2009)'
loop_
    _atom_site_type_symbol
    _atom_site_label
    _atom_site_fract_x
    _atom_site_fract_y
    _atom_site_fract_z
    _atom_site_U_iso_or_equiv
    _atom_site_thermal_displace_type
    _atom_site_calc_flag
    _atom_site_refinement_flags
    _atom_site_occupancy
    _atom_site_disorder_assembly
    _atom_site_disorder_group
    S S2 0.18125(14) 0.34721(13) 0.46715(10) 0.0405(3) Uani d . 1.000 . .
    F F4 0.7221(6) 0.3280(5) -0.0587(3) 0.0829(16) Uani d . 1.000 . .
    O O15 0.7912(4) -0.1016(4) 0.3039(3) 0.0520(12) Uani d . 1.000 . .
    N N1 0.2057(5) 0.0276(4) 0.3682(3) 0.0387(10) Uani d . 1.000 . .
    N N3 0.4983(5) 0.2512(4) 0.4147(3) 0.0349(10) Uani d . 1.000 . .
    C C2 0.3046(5) 0.2035(5) 0.4140(3) 0.0351(11) Uani d . 1.000 . .
    C C4 0.6032(5) 0.1414(5) 0.3474(3) 0.0344(11) Uani d . 1.000 . .
    C C5 0.4912(5) -0.0550(5) 0.3312(3) 0.0346(11) Uani d . 1.000 . .
    C C6 0.2961(6) -0.1043(5) 0.3369(3) 0.0352(11) Uani d . 1.000 . .
    C C15 0.6152(6) -0.1729(5) 0.3037(4) 0.0394(14) Uani d . 1.000 . .
    C C16 0.5357(6) -0.3717(6) 0.2740(4) 0.0455(14) Uani d . 1.000 . .
    C C41 0.6337(6) 0.1890(5) 0.2361(4) 0.0380(11) Uani d . 1.000 . .
    C C42 0.4755(7) 0.1672(6) 0.1611(4) 0.0450(14) Uani d . 1.000 . .
    C C43 0.5034(8) 0.2138(7) 0.0611(4) 0.0521(17) Uani d . 1.000 . .
    C C44 0.6923(9) 0.2814(7) 0.0386(4) 0.0581(17) Uani d . 1.000 . .
    C C45 0.8513(8) 0.3036(7) 0.1095(5) 0.0604(17) Uani d . 1.000 . .
    C C46 0.8225(7) 0.2573(6) 0.2092(4) 0.0473(14) Uani d . 1.000 . .
    C C61 0.1533(5) -0.2885(5) 0.3148(4) 0.0403(13) Uani d . 1.000 . .
    H H1 0.087(7) 0.005(6) 0.370(4) 0.036(12) Uiso d . 1.000 . .
    H H3 0.572(8) 0.356(8) 0.446(4) 0.051(14) Uiso d . 1.000 . .
    H H4 0.73478 0.16638 0.38822 0.0414 Uiso calc R 1.000 . .
    H H16A 0.45343 -0.41343 0.20285 0.0679 Uiso calc R 1.000 . .
    H H16B 0.45700 -0.40981 0.33158 0.0679 Uiso calc R 1.000 . .
    H H16C 0.64443 -0.42238 0.26819 0.0679 Uiso calc R 1.000 . .
    H H42 0.34597 0.11967 0.17837 0.0543 Uiso calc R 1.000 . .
    H H43 0.39509 0.19929 0.00998 0.0629 Uiso calc R 1.000 . .
    H H45 0.98007 0.35005 0.09089 0.0727 Uiso calc R 1.000 . .
    H H46 0.93223 0.27237 0.25940 0.0573 Uiso calc R 1.000 . .
    H H61A 0.15509 -0.35405 0.23847 0.0604 Uiso calc R 1.000 . .
    H H61B 0.02124 -0.28040 0.32542 0.0604 Uiso calc R 1.000 . .
    H H61C 0.19019 -0.35119 0.36620 0.0604 Uiso calc R 1.000 . .
loop_
    _atom_site_aniso_label
    _atom_site_aniso_U_11
    _atom_site_aniso_U_22
    _atom_site_aniso_U_33
    _atom_site_aniso_U_12
    _atom_site_aniso_U_13
    _atom_site_aniso_U_23
    S2 0.0293(5) 0.0314(5) 0.0635(7) 0.0129(4) 0.0089(4) 0.0121(4)
    F4 0.093(3) 0.086(3) 0.062(2) 0.003(2) 0.0100(18) 0.0354(18)
    O15 0.0259(14) 0.0370(16) 0.099(3) 0.0146(12) 0.0106(15) 0.0218(16)
    N1 0.0226(16) 0.0336(17) 0.061(2) 0.0104(13) 0.0064(14) 0.0118(15)
    N3 0.0276(16) 0.0267(16) 0.052(2) 0.0093(13) 0.0063(14) 0.0114(14)
    C2 0.0295(18) 0.0285(18) 0.051(2) 0.0105(15) 0.0064(16) 0.0149(16)
    C4 0.0245(17) 0.0282(18) 0.053(2) 0.0101(14) 0.0051(15) 0.0127(16)
    C5 0.0275(18) 0.0242(17) 0.054(2) 0.0083(14) 0.0037(15) 0.0133(15)
    C6 0.0305(18) 0.0291(18) 0.050(2) 0.0115(15) 0.0048(15) 0.0148(16)
    C15 0.0275(19) 0.040(2) 0.059(3) 0.0162(16) 0.0079(17) 0.0208(18)
    C16 0.033(2) 0.038(2) 0.072(3) 0.0183(17) 0.0082(19) 0.017(2)
    C41 0.037(2) 0.0273(18) 0.054(2) 0.0138(15) 0.0089(17) 0.0129(16)
    C42 0.039(2) 0.043(2) 0.056(3) 0.0142(18) 0.0075(19) 0.0161(19)
    C43 0.056(3) 0.049(3) 0.053(3) 0.017(2) 0.000(2) 0.016(2)
    C44 0.073(3) 0.051(3) 0.047(3) 0.010(2) 0.011(2) 0.017(2)
    C45 0.055(3) 0.059(3) 0.059(3) 0.001(2) 0.015(2) 0.019(2)
    C46 0.037(2) 0.046(2) 0.057(3) 0.0072(18) 0.0087(19) 0.016(2)
    C61 0.0263(18) 0.0289(19) 0.067(3) 0.0078(15) 0.0098(17) 0.0148(18)
_geom_special_details
;
Bond distances, angles <i>etc</i>. have been calculated using the rounded
fractional coordinates. All su's are estimated from the variances of the
(full) variance-covariance matrix. The cell e.s.d.'s are taken into account in
the estimation of distances, angles and torsion angles
;
loop_
    _geom_bond_atom_site_label_1
    _geom_bond_atom_site_label_2
    _geom_bond_site_symmetry_1
    _geom_bond_site_symmetry_2
    _geom_bond_distance
    _geom_bond_publ_flag
    S2 C2 . . 1.692(4) no
    F4 C44 . . 1.360(6) no
    O15 C15 . . 1.226(5) no
    N1 C2 . . 1.366(5) no
    N1 C6 . . 1.395(5) no
    N3 C2 . . 1.329(5) no
    N3 C4 . . 1.466(5) no
    N1 H1 . . 0.82(5) no
    N3 H3 . . 0.85(6) no
    C4 C41 . . 1.534(6) no
    C4 C5 . . 1.522(6) no
    C5 C6 . . 1.349(6) no
    C5 C15 . . 1.479(6) no
    C6 C61 . . 1.501(6) no
    C15 C16 . . 1.494(6) no
    C41 C46 . . 1.391(7) no
    C41 C42 . . 1.390(7) no
    C42 C43 . . 1.392(7) no
    C43 C44 . . 1.372(9) no
    C44 C45 . . 1.363(8) no
    C45 C46 . . 1.388(8) no
    C4 H4 . . 1.0000 no
    C16 H16A . . 0.9800 no
    C16 H16B . . 0.9800 no
    C16 H16C . . 0.9800 no
    C42 H42 . . 0.9500 no
    C43 H43 . . 0.9500 no
    C45 H45 . . 0.9500 no
    C46 H46 . . 0.9500 no
    C61 H61A . . 0.9800 no
    C61 H61B . . 0.9800 no
    C61 H61C . . 0.9800 no
loop_
    _geom_angle_atom_site_label_1
    _geom_angle_atom_site_label_2
    _geom_angle_atom_site_label_3
    _geom_angle_site_symmetry_1
    _geom_angle_site_symmetry_2
    _geom_angle_site_symmetry_3
    _geom_angle
    _geom_angle_publ_flag
    C2 N1 C6 . . . 124.1(4) no
    C2 N3 C4 . . . 124.0(3) no
    C2 N1 H1 . . . 113(3) no
    C6 N1 H1 . . . 123(3) no
    C2 N3 H3 . . . 123(4) no
    C4 N3 H3 . . . 113(4) no
    S2 C2 N3 . . . 123.5(3) no
    N1 C2 N3 . . . 116.3(3) no
    S2 C2 N1 . . . 120.3(3) no
    N3 C4 C5 . . . 109.7(3) no
    N3 C4 C41 . . . 110.6(3) no
    C5 C4 C41 . . . 111.5(3) no
    C4 C5 C15 . . . 113.3(3) no
    C6 C5 C15 . . . 127.3(4) no
    C4 C5 C6 . . . 119.3(3) no
    N1 C6 C5 . . . 118.9(4) no
    N1 C6 C61 . . . 112.2(4) no
    C5 C6 C61 . . . 128.9(4) no
    C5 C15 C16 . . . 123.3(4) no
    O15 C15 C5 . . . 117.4(4) no
    O15 C15 C16 . . . 119.3(4) no
    C4 C41 C46 . . . 120.0(4) no
    C42 C41 C46 . . . 118.8(4) no
    C4 C41 C42 . . . 121.2(4) no
    C41 C42 C43 . . . 121.2(5) no
    C42 C43 C44 . . . 117.9(5) no
    F4 C44 C43 . . . 118.6(5) no
    C43 C44 C45 . . . 122.8(5) no
    F4 C44 C45 . . . 118.6(6) no
    C44 C45 C46 . . . 119.1(5) no
    C41 C46 C45 . . . 120.3(5) no
    N3 C4 H4 . . . 108.00 no
    C5 C4 H4 . . . 108.00 no
    C41 C4 H4 . . . 108.00 no
    C15 C16 H16A . . . 110.00 no
    C15 C16 H16B . . . 109.00 no
    C15 C16 H16C . . . 109.00 no
    H16A C16 H16B . . . 109.00 no
    H16A C16 H16C . . . 109.00 no
    H16B C16 H16C . . . 109.00 no
    C41 C42 H42 . . . 119.00 no
    C43 C42 H42 . . . 119.00 no
    C42 C43 H43 . . . 121.00 no
    C44 C43 H43 . . . 121.00 no
    C44 C45 H45 . . . 120.00 no
    C46 C45 H45 . . . 120.00 no
    C41 C46 H46 . . . 120.00 no
    C45 C46 H46 . . . 120.00 no
    C6 C61 H61A . . . 109.00 no
    C6 C61 H61B . . . 109.00 no
    C6 C61 H61C . . . 109.00 no
    H61A C61 H61B . . . 109.00 no
    H61A C61 H61C . . . 110.00 no
    H61B C61 H61C . . . 109.00 no
loop_
    _geom_torsion_atom_site_label_1
    _geom_torsion_atom_site_label_2
    _geom_torsion_atom_site_label_3
    _geom_torsion_atom_site_label_4
    _geom_torsion_site_symmetry_1
    _geom_torsion_site_symmetry_2
    _geom_torsion_site_symmetry_3
    _geom_torsion_site_symmetry_4
    _geom_torsion
    _geom_torsion_publ_flag
    C6 N1 C2 S2 . . . . -170.5(3) no
    C6 N1 C2 N3 . . . . 8.8(6) no
    C2 N1 C6 C5 . . . . -13.1(6) no
    C2 N1 C6 C61 . . . . 166.4(4) no
    C4 N3 C2 S2 . . . . -165.1(3) no
    C4 N3 C2 N1 . . . . 15.6(5) no
    C2 N3 C4 C5 . . . . -31.5(5) no
    C2 N3 C4 C41 . . . . 91.8(4) no
    N3 C4 C5 C6 . . . . 25.6(5) no
    N3 C4 C5 C15 . . . . -157.8(3) no
    C41 C4 C5 C6 . . . . -97.2(4) no
    C41 C4 C5 C15 . . . . 79.4(4) no
    N3 C4 C41 C42 . . . . -61.6(5) no
    N3 C4 C41 C46 . . . . 117.7(4) no
    C5 C4 C41 C42 . . . . 60.6(5) no
    C5 C4 C41 C46 . . . . -120.1(4) no
    C4 C5 C6 N1 . . . . -6.2(5) no
    C4 C5 C6 C61 . . . . 174.5(4) no
    C15 C5 C6 N1 . . . . 177.7(4) no
    C15 C5 C6 C61 . . . . -1.6(7) no
    C4 C5 C15 O15 . . . . 4.4(6) no
    C4 C5 C15 C16 . . . . -174.3(4) no
    C6 C5 C15 O15 . . . . -179.3(4) no
    C6 C5 C15 C16 . . . . 1.9(7) no
    C4 C41 C42 C43 . . . . 178.7(4) no
    C46 C41 C42 C43 . . . . -0.6(7) no
    C4 C41 C46 C45 . . . . -178.9(4) no
    C42 C41 C46 C45 . . . . 0.4(7) no
    C41 C42 C43 C44 . . . . 0.3(8) no
    C42 C43 C44 F4 . . . . -179.9(5) no
    C42 C43 C44 C45 . . . . 0.2(8) no
    F4 C44 C45 C46 . . . . 179.7(5) no
    C43 C44 C45 C46 . . . . -0.4(9) no
    C44 C45 C46 C41 . . . . 0.1(8) no
loop_
    _geom_hbond_atom_site_label_D
    _geom_hbond_atom_site_label_H
    _geom_hbond_atom_site_label_A
    _geom_hbond_site_symmetry_A
    _geom_hbond_distance_DH
    _geom_hbond_distance_HA
    _geom_hbond_distance_DA
    _geom_hbond_angle_DHA
    _geom_hbond_publ_flag
    N1 H1 O15 1_455 0.82(5) 2.10(5) 2.867(5) 156(5) yes
    N3 H3 S2 2_666 0.85(6) 2.50(6) 3.350(4) 174(6) yes
    C16 H16A F4 2_655 0.98 2.50 3.358(6) 146 yes
    C61 H61A F4 2_655 0.98 2.47 3.319(6) 145 yes
    C61 H61B O15 1_455 0.98 2.54 3.383(5) 144 yes
    C16 H16C Cg2 1_545 0.98 2.92 3.633(5) 130 yes
