# Supplementary material for: 1-[4-(4-Fluoro­phen­yl)-6-methyl-2-sulfanyl­idene-1,2,3,4-tetra­hydro­pyrimidin-5-yl]ethanone
Source: Acta Crystallogr Sect E Struct Rep Online. 2012 Aug 1;68(Pt 9):o2625. doi: 10.1107/S1600536812033727 (PMC3435653; doi:10.1107/S1600536812033727)
Supplement: Supplementary file 2 [file e-68-o2625-Isup2.hkl]

#
# h,k,l, Fc-squared, Fo-squared, sigma(Fo-squared) and status flag
#
data_I
_shelx_title ' tuabpf DIRDIF output for SHELX P -1 Z=2 C13H13F1N2O1S1'
_shelx_refln_list_code          4
_shelx_F_calc_maximum       95.05
_exptl_crystal_F_000       276.00
_reflns_d_resolution_high  0.7943
 
loop_
 _symmetry_equiv_pos_as_xyz
 'x, y, z'
 '-x, -y, -z'
 
_cell_length_a     7.1775
_cell_length_b     8.1099
_cell_length_c    12.4900
_cell_angle_alpha 103.529
_cell_angle_beta   91.933
_cell_angle_gamma 106.971
 
_shelx_F_squared_multiplier     1.000
 
loop_
 _refln_index_h
 _refln_index_k
 _refln_index_l
 _refln_F_squared_calc
 _refln_F_squared_meas
 _refln_F_squared_sigma
 _refln_observed_status
   1   0   0     3173.87     1991.68     41.98 o
   2   0   0      880.48      844.82     38.53 o
   3   0   0     2185.02     2475.18     43.18 o
   4   0   0      111.30      145.05     10.60 o
   5   0   0       44.90       28.65      6.10 o
   7   0   0       40.03       38.06      3.60 o
   8   0   0       17.49       23.78      2.66 o
  -8   1   0        1.40        7.29      1.29 o
  -7   1   0        1.43        3.13      1.88 o
  -6   1   0        6.94       13.44      1.84 o
  -5   1   0       17.57       11.05      4.17 o
  -4   1   0      119.75      116.55      6.59 o
  -3   1   0        8.58        1.73      1.31 o
  -2   1   0       13.61       20.92      2.00 o
  -1   1   0     2018.25     1385.19    196.25 o
   0   1   0      601.63      355.42      3.23 o
   1   1   0       22.73       18.27      1.96 o
   2   1   0       13.17        8.29      1.52 o
   3   1   0       43.72       39.76      3.27 o
   4   1   0      423.38      480.88     20.75 o
   5   1   0       15.43       13.88      2.00 o
   6   1   0       79.34       63.45      4.48 o
   7   1   0      149.17      143.44      6.28 o
   8   1   0       55.09       70.09      3.51 o
  -8   2   0       17.38       12.93      1.88 o
  -7   2   0       93.82      107.63      8.68 o
  -6   2   0      182.47      210.82      6.77 o
  -5   2   0      124.56      144.29      7.51 o
  -4   2   0      191.24      234.51     11.29 o
  -3   2   0        2.28        1.32      1.24 o
  -2   2   0       25.47       33.30      8.42 o
  -1   2   0      743.23      729.89     18.25 o
   0   2   0     5013.79     4003.73    636.91 o
   1   2   0       37.82       34.11      2.49 o
   2   2   0        1.69        2.11      1.41 o
   3   2   0      173.49      185.58      7.83 o
   4   2   0        6.71        3.11      3.24 o
   5   2   0        0.53       -2.30      2.30 o
   6   2   0       50.87       35.39      3.42 o
   7   2   0        3.07        1.65      0.91 o
  -8   3   0      165.51      226.69      6.54 o
  -7   3   0       58.88      105.88      5.26 o
  -6   3   0      435.70      762.56     13.46 o
  -5   3   0        3.26        7.84      3.83 o
  -4   3   0      174.56      173.33     11.80 o
  -3   3   0     1708.91     2232.94     21.51 o
  -2   3   0        0.62        1.34      4.66 o
  -1   3   0     3928.73     4853.96     94.46 o
   0   3   0      547.31      502.30     33.44 o
   1   3   0       29.39       29.44      4.13 o
   2   3   0     1393.79     1646.74     23.36 o
   3   3   0      376.28      348.33     17.08 o
   4   3   0      269.17      238.94     12.85 o
   5   3   0       84.91       68.05      4.60 o
   6   3   0        9.59        7.87      1.91 o
   7   3   0        7.68        8.12      1.03 o
  -8   4   0        6.20       13.96      2.34 o
  -7   4   0        0.53        0.64      1.46 o
  -6   4   0      327.06      374.02      9.28 o
  -5   4   0      270.90      289.14     16.61 o
  -4   4   0      170.08      167.90     12.45 o
  -3   4   0        7.94       12.87      2.36 o
  -2   4   0      545.46      605.25     66.22 o
  -1   4   0        6.76        2.52      1.36 o
   0   4   0      172.93      164.13      7.86 o
   1   4   0       22.59       25.24      4.77 o
   3   4   0        3.98        0.34      3.79 o
   4   4   0      150.78      124.23      5.94 o
   5   4   0       39.04       29.47      3.08 o
   6   4   0       54.59       49.61      3.02 o
  -8   5   0        7.08       17.56      2.18 o
  -7   5   0      327.32      344.31      8.27 o
  -6   5   0        0.71        1.26      0.96 o
  -5   5   0       10.44       15.27      5.10 o
  -4   5   0      271.64      278.28     17.07 o
  -3   5   0        6.36        2.47      1.66 o
  -2   5   0       11.98       13.35      3.18 o
  -1   5   0      580.20      688.15     56.48 o
   0   5   0       19.51       16.06      4.91 o
   1   5   0       10.30       12.56      4.82 o
   2   5   0      414.09      464.23     56.31 o
   3   5   0       15.70        7.29      1.44 o
   4   5   0       79.21       68.00      4.28 o
   6   5   0        1.09        0.91      0.79 o
  -8   6   0        3.62       10.79      1.73 o
  -7   6   0       54.69       94.50      3.11 o
  -6   6   0        5.64       -2.02      2.02 o
  -5   6   0       81.91       52.64      4.04 o
  -4   6   0      254.05      227.48      8.34 o
  -3   6   0        9.70        8.78      1.43 o
  -2   6   0       13.13       12.96      2.30 o
  -1   6   0      383.99      447.26     23.15 o
   0   6   0      106.10      122.55      4.89 o
   1   6   0      162.35      179.54      6.36 o
   2   6   0       74.50       67.55      3.98 o
   3   6   0        0.27       -0.85      1.91 o
   5   6   0       81.22       84.33      3.02 o
  -7   7   0       47.81       46.93      3.03 o
  -6   7   0       64.28       55.31      3.92 o
  -5   7   0        7.88        6.80      2.01 o
  -4   7   0       70.61       63.03      4.66 o
  -3   7   0       45.04       37.96      3.62 o
  -2   7   0       17.87       19.30      2.13 o
  -1   7   0       43.62       44.81      3.41 o
   0   7   0       56.32       49.74      3.50 o
   1   7   0        9.77        6.61      1.77 o
   2   7   0        0.06       -1.62      1.70 o
   3   7   0       35.11       38.58      2.49 o
  -7   8   0       42.32       47.60      2.75 o
  -6   8   0       11.57       10.71      2.19 o
  -5   8   0       71.87       73.60      4.75 o
  -4   8   0      159.02      162.09     11.66 o
  -3   8   0       13.94       11.41      1.66 o
  -2   8   0       64.10       69.06      3.71 o
  -1   8   0       64.52       71.76      3.68 o
   0   8   0        0.12        0.39      1.22 o
   1   8   0       73.15       63.56      3.95 o
   2   8   0       26.16       33.42      2.54 o
  -6   9   0        6.34        6.38      1.40 o
  -5   9   0        0.92        1.67      0.85 o
  -4   9   0       16.99       19.12      2.33 o
  -3   9   0        5.63        5.82      1.03 o
  -2   9   0       10.88       11.52      1.45 o
  -1   9   0       86.71       97.60     22.96 o
   0   9   0        1.25       -0.17      1.23 o
  -1  -9   1        8.62        8.73      1.35 o
   0  -9   1        0.43        0.97      1.35 o
   1  -9   1       37.00       39.92      3.39 o
   2  -9   1        1.74        1.75      1.63 o
   3  -9   1        0.74        0.59      0.90 o
   4  -9   1       20.90       22.88      2.22 o
   5  -9   1       17.83       21.63      1.66 o
   6  -9   1       26.18       35.83      2.56 o
  -2  -8   1       52.44       56.79      3.33 o
  -1  -8   1       30.69       22.93      1.98 o
   0  -8   1        4.18        5.50      2.30 o
   1  -8   1       61.56       68.49      3.72 o
   2  -8   1       16.93       14.39      2.15 o
   3  -8   1        9.79        9.42      1.60 o
   4  -8   1      111.89      128.86     11.13 o
   5  -8   1        0.94        5.46      2.12 o
   6  -8   1       26.31       39.91      3.48 o
   7  -8   1       88.57      123.99      4.36 o
  -4  -7   1        0.33       -0.39      0.97 o
  -3  -7   1       26.36       26.92      1.79 o
  -2  -7   1       56.73       47.49      2.22 o
  -1  -7   1       81.08       63.48      5.91 o
   0  -7   1      218.42      277.34     13.95 o
   1  -7   1        4.08        6.83      1.98 o
   2  -7   1      353.13      446.34     40.36 o
   3  -7   1       16.84       11.28      2.13 o
   4  -7   1       33.90       19.33      2.68 o
   5  -7   1       41.77       76.18      5.19 o
   6  -7   1       56.91       75.26      4.55 o
   7  -7   1       20.35       20.67      2.31 o
  -5  -6   1       34.30       33.29      2.12 o
  -4  -6   1        8.25        9.68      1.34 o
  -3  -6   1        2.38        0.66      1.66 o
  -2  -6   1       55.81       65.94      8.03 o
  -1  -6   1       73.22       64.32      6.18 o
   0  -6   1        0.48        0.76      2.33 o
   1  -6   1      183.41      188.18     10.44 o
   2  -6   1      313.03      348.20     34.51 o
   3  -6   1      275.55      328.25      6.62 o
   4  -6   1      396.27      370.44      9.07 o
   5  -6   1       78.84       67.93      4.46 o
   6  -6   1       19.67       65.91      3.05 o
   7  -6   1      130.44      164.17      3.84 o
   8  -6   1       20.86       31.98      2.29 o
  -6  -5   1        0.13        0.40      0.84 o
  -4  -5   1       30.80       26.35      3.53 o
  -3  -5   1       31.67       28.68      3.15 o
  -2  -5   1        0.36        1.02      2.16 o
  -1  -5   1       76.18       69.47      8.83 o
   0  -5   1        1.77        3.86      3.54 o
   1  -5   1       81.10       73.21      7.32 o
   2  -5   1       30.12       59.92      5.26 o
   3  -5   1       30.19       28.69      5.46 o
   4  -5   1        1.53        2.44      3.39 o
   5  -5   1       82.45      107.20      3.59 o
   6  -5   1        0.13       -1.01      1.01 o
   7  -5   1       11.89       73.22      4.49 o
   8  -5   1       34.30       51.41      3.24 o
  -6  -4   1       26.45       21.85      1.50 o
  -5  -4   1      154.33      133.76      5.88 o
  -4  -4   1      464.81      434.42     10.71 o
  -3  -4   1       32.57       40.89      7.72 o
  -2  -4   1       23.12       27.76      5.46 o
  -1  -4   1     1216.58     1379.89     32.52 o
   0  -4   1       15.55       34.54      5.47 o
   1  -4   1       52.57       70.75      4.47 o
   2  -4   1      553.00      737.73     28.18 o
   3  -4   1        1.64       11.88      4.89 o
   4  -4   1       49.63       47.73      7.12 o
   5  -4   1      302.47      307.63     17.29 o
   6  -4   1      112.28      145.34      5.94 o
   7  -4   1        0.21       -1.62      1.62 o
   8  -4   1       20.43       16.91      2.11 o
  -7  -3   1       20.36       18.02      1.18 o
  -6  -3   1        1.76        0.68      1.34 o
  -5  -3   1       80.58       70.41      4.48 o
  -4  -3   1      539.72      529.06     13.89 o
  -3  -3   1     1016.45     1142.72     29.34 o
  -2  -3   1       20.35       31.09      4.91 o
  -1  -3   1      562.23      631.59     14.53 o
   0  -3   1     1885.24     2247.11    113.67 o
   1  -3   1       40.37       32.51     11.73 o
   2  -3   1      528.95      685.31     30.53 o
   3  -3   1     2307.62     3015.49    220.46 o
   4  -3   1       34.07       21.61      4.59 o
   5  -3   1       14.15       10.21      3.92 o
   6  -3   1     1512.64     1566.57     19.03 o
   7  -3   1      203.46      215.10      7.04 o
   8  -3   1       31.68       38.11      3.10 o
  -7  -2   1       19.89       27.02      2.64 o
  -6  -2   1       24.03       24.21      2.90 o
  -5  -2   1        0.50        5.74      1.94 o
  -4  -2   1        0.48       45.07      6.94 o
  -3  -2   1       95.47      109.89      8.86 o
  -2  -2   1      122.61      136.50      8.32 o
  -1  -2   1     1263.07     1336.18     65.35 o
   0  -2   1       46.73       56.42      4.19 o
   1  -2   1        2.17        1.75      1.49 o
   2  -2   1     1381.64     1576.99     11.55 o
   3  -2   1       79.07       65.28      3.96 o
   4  -2   1      181.61      169.38      7.35 o
   5  -2   1       22.71       18.20      5.17 o
   6  -2   1       16.26       10.23      1.48 o
   7  -2   1      155.06      161.88     10.38 o
   8  -2   1       29.49       26.91      6.27 o
  -8  -1   1       11.13       13.11      1.89 o
  -7  -1   1       95.04       84.08      4.71 o
  -6  -1   1       15.24       18.33      2.58 o
  -5  -1   1        6.26        3.04      1.31 o
  -4  -1   1       73.00       79.44      8.62 o
  -3  -1   1      958.95     1106.07     25.58 o
  -2  -1   1      731.18      420.15    187.35 o
  -1  -1   1     1809.72     1973.98    122.65 o
   0  -1   1        1.46        0.76      0.28 o
   1  -1   1     2601.20     2257.80    191.44 o
   2  -1   1       32.48       35.55      2.32 o
   3  -1   1       10.92       17.31      2.20 o
   4  -1   1       46.67       37.08      3.56 o
   5  -1   1       29.58       21.66      5.11 o
   6  -1   1      239.33      243.80      7.85 o
   7  -1   1      214.35      221.21     15.42 o
   8  -1   1        3.18        6.16      2.18 o
  -8   0   1       51.04       97.67      4.61 o
  -7   0   1      105.24      108.92      5.34 o
  -6   0   1      391.35      397.13     10.06 o
  -5   0   1      145.79      133.73     11.37 o
  -4   0   1       95.62      111.10      9.14 o
  -3   0   1       86.86      212.79     10.20 o
  -2   0   1      746.26      909.02     31.49 o
   0   0   1     1679.35     2073.12     15.10 o
   1   0   1        1.24        7.26      0.87 o
   2   0   1       12.31        5.64      1.20 o
   3   0   1     1585.61     1761.71     19.16 o
   4   0   1       41.04       59.38      7.47 o
   5   0   1      280.11      286.53     17.75 o
   6   0   1        1.62        2.69      1.78 o
   7   0   1        4.78        4.22      2.15 o
   8   0   1       22.21       25.27      2.65 o
  -8   1   1       35.88       75.41      5.70 o
  -7   1   1        1.69        5.39      2.65 o
  -6   1   1      122.87      119.65      4.32 o
  -5   1   1      296.96      310.14     15.84 o
  -4   1   1       73.12       96.35      7.00 o
  -3   1   1       65.55       79.43      7.60 o
  -2   1   1       98.62      108.88      9.64 o
  -1   1   1     1768.04     1113.50     58.84 o
   0   1   1     1058.32      885.93     76.01 o
   1   1   1     4172.45     4464.32     32.16 o
   2   1   1      189.54      197.48      9.43 o
   3   1   1      424.28      415.67     17.59 o
   4   1   1      112.57      111.76     10.77 o
   5   1   1       37.05       25.87      2.72 o
   6   1   1       78.98       72.50      5.14 o
   7   1   1       33.66       27.29      3.17 o
   8   1   1        1.75        1.28      1.21 o
  -8   2   1        0.65        7.20      1.96 o
  -7   2   1       35.04       61.76      2.91 o
  -6   2   1      103.74      152.92      4.25 o
  -5   2   1        0.20        5.64      2.50 o
  -4   2   1      267.93      290.94      9.54 o
  -3   2   1        7.86        6.93      1.72 o
  -2   2   1      105.50      119.11      5.33 o
  -1   2   1     4732.64     4519.92    348.06 o
   0   2   1      502.35      548.67    120.44 o
   1   2   1      353.61      370.61     11.26 o
   2   2   1      107.26       85.53      7.24 o
   3   2   1       12.32        6.08      2.13 o
   4   2   1       77.68       69.19      9.09 o
   5   2   1       84.46       72.49      4.84 o
   6   2   1        1.84       -1.05      2.16 o
   7   2   1       20.43       16.56      2.32 o
  -8   3   1       76.44      158.19      5.59 o
  -7   3   1       19.59       44.50      3.42 o
  -6   3   1        2.60      154.67      6.43 o
  -5   3   1      680.91      766.91     26.70 o
  -4   3   1      174.42      180.27     12.65 o
  -3   3   1      630.06      696.00     22.87 o
  -2   3   1      444.62      488.68     13.04 o
  -1   3   1       13.48        5.55      3.17 o
   0   3   1      489.73      627.61     80.19 o
   1   3   1     1477.63     1794.53     21.54 o
   2   3   1       49.42       50.00      4.77 o
   3   3   1      210.67      191.54     12.97 o
   4   3   1       19.10       11.13      2.11 o
   5   3   1       67.81       47.12      4.07 o
   6   3   1       47.78       41.98      3.59 o
   7   3   1       18.33       23.35      2.05 o
  -8   4   1       50.13       48.16      3.00 o
  -7   4   1       49.65       37.92      3.07 o
  -6   4   1       47.63       59.74      4.28 o
  -5   4   1       91.30       81.24      3.93 o
  -4   4   1       15.47       13.30      4.12 o
  -3   4   1       10.47       17.93      4.52 o
  -2   4   1      551.66      620.76     55.51 o
  -1   4   1      432.01      450.69     15.17 o
   0   4   1      682.51      735.79     24.35 o
   1   4   1       57.52       39.89      6.34 o
   2   4   1       13.15       12.22      4.46 o
   3   4   1      130.14      125.37      7.66 o
   4   4   1       17.13       10.95      2.29 o
   5   4   1        3.08        4.24      1.86 o
   6   4   1       20.31       12.43      1.81 o
  -8   5   1        3.18        8.39      1.51 o
  -7   5   1       60.28       66.74      4.04 o
  -6   5   1       95.75       86.78      7.27 o
  -5   5   1        0.78        1.03      0.98 o
  -4   5   1      243.00      226.55     16.27 o
  -3   5   1      299.42      256.35     17.09 o
  -2   5   1     1024.78     1053.65     31.39 o
  -1   5   1       41.45       32.31      4.36 o
   0   5   1       12.95       14.12      3.41 o
   1   5   1      141.45      107.57     12.06 o
   2   5   1       28.88       27.80      2.70 o
   3   5   1        4.69        3.30      1.36 o
   4   5   1       51.71       43.47      3.58 o
   5   5   1        3.82        1.54      0.90 o
  -8   6   1       18.70       21.56      1.96 o
  -7   6   1        1.80        3.74      2.16 o
  -6   6   1       44.60       42.57      4.89 o
  -5   6   1      117.69       89.97      5.25 o
  -4   6   1       45.04       36.71      3.75 o
  -3   6   1        3.61        5.69      2.37 o
  -2   6   1      838.37      910.76     16.32 o
  -1   6   1      312.13      359.02      9.98 o
   0   6   1       76.97       87.03      4.11 o
   1   6   1       46.57       46.73      3.47 o
   2   6   1       76.56       63.24      3.85 o
   3   6   1       28.91       24.82      4.61 o
  -7   7   1        0.73        0.61      1.24 o
  -6   7   1       12.30        7.25      1.89 o
  -5   7   1       27.84       29.32      3.47 o
  -4   7   1        3.64        3.71      1.98 o
  -3   7   1        4.84        1.79      1.81 o
  -2   7   1        4.60        4.75      1.46 o
  -1   7   1       37.22       35.30      2.92 o
   0   7   1        9.79        4.15      4.32 o
   1   7   1       89.88       95.59      7.17 o
   2   7   1        1.65       -0.60      1.83 o
   3   7   1       36.27       29.96      1.61 o
  -7   8   1       33.99       30.32      2.11 o
  -6   8   1       47.12       46.34      3.43 o
  -5   8   1       81.15       82.44      4.92 o
  -4   8   1       75.04       69.66      4.71 o
  -3   8   1        6.97        5.40      1.17 o
  -2   8   1       21.63       22.73      1.74 o
  -1   8   1       63.14       56.38      3.12 o
   0   8   1       29.91       26.91      2.16 o
   1   8   1        8.91        6.34      1.71 o
   2   8   1        1.30        0.47      1.09 o
  -5   9   1       38.74       43.27      1.96 o
  -4   9   1       66.74       56.89     18.83 o
  -3   9   1       65.74       65.56     17.58 o
  -2   9   1        0.43       -1.13      1.43 o
  -1   9   1       21.48       20.76      2.16 o
   0   9   1       44.30       47.81      2.64 o
   3 -10   2       69.44       50.61      2.77 o
  -1  -9   2       16.42       17.94      1.72 o
   0  -9   2        0.02        0.67      1.23 o
   1  -9   2       20.55       24.00      1.82 o
   2  -9   2       26.30       26.11      3.43 o
   3  -9   2       10.03        8.50      2.56 o
   4  -9   2       39.96       78.87     13.70 o
   5  -9   2       14.97       21.88      2.51 o
   6  -9   2       40.24       70.25      3.52 o
  -2  -8   2        5.85        5.71      1.62 o
  -1  -8   2       23.36       27.85      2.18 o
   0  -8   2       12.97       15.04      3.28 o
   1  -8   2       58.08       68.58      6.09 o
   2  -8   2        4.04        9.56      3.19 o
   3  -8   2        5.87       10.28      2.24 o
   4  -8   2        5.09        9.90      2.45 o
   5  -8   2       14.52       39.04      3.82 o
   6  -8   2       36.04       48.34      3.74 o
   7  -8   2       30.48       63.17      3.39 o
  -4  -7   2       12.05       19.50      1.80 o
  -3  -7   2       23.98       25.55      1.73 o
  -2  -7   2       95.88       93.57      4.15 o
  -1  -7   2      122.69      130.86      8.55 o
   0  -7   2      138.31      199.43     10.99 o
   1  -7   2      120.66      268.93     35.27 o
   2  -7   2      791.68      999.54     36.89 o
   3  -7   2       18.82       20.02      4.03 o
   4  -7   2        3.52       13.99      4.64 o
   5  -7   2      180.89      222.95      8.49 o
   6  -7   2        7.28       21.85      2.98 o
   7  -7   2        0.15        3.03      1.56 o
  -5  -6   2       34.62       37.03      2.24 o
  -4  -6   2       31.03       34.24      5.59 o
  -3  -6   2        0.03       -0.53      1.70 o
  -2  -6   2       57.74       87.02      7.40 o
  -1  -6   2       50.74       48.02      5.85 o
   0  -6   2        2.93        4.94      1.50 o
   1  -6   2      101.86      109.86      7.72 o
   2  -6   2      217.23      226.33     14.66 o
   3  -6   2      460.74      497.48      8.90 o
   4  -6   2        5.73       38.09      2.74 o
   5  -6   2        6.72        6.11      1.96 o
   6  -6   2      184.10      179.84     17.28 o
   7  -6   2       14.79       38.14      3.69 o
   8  -6   2       21.48       26.55      2.09 o
  -6  -5   2        3.67       10.10      1.25 o
  -5  -5   2       19.75       23.88      2.37 o
  -4  -5   2       25.60       81.67      4.88 o
  -3  -5   2       15.35       42.89      4.20 o
  -2  -5   2        1.16        3.72      1.96 o
  -1  -5   2      172.36      224.83     10.88 o
   0  -5   2       15.52       10.11      3.32 o
   1  -5   2       36.55       39.53      5.05 o
   2  -5   2      417.96      405.79     12.28 o
   3  -5   2       84.21       73.53      5.49 o
   4  -5   2       27.45       17.03      4.82 o
   5  -5   2      225.01      220.24      4.90 o
   6  -5   2        3.30        1.48      0.89 o
   8  -5   2      112.84      126.03      4.60 o
  -6  -4   2       22.02       41.30      1.92 o
  -5  -4   2       92.00      112.79      5.35 o
  -4  -4   2      279.10      325.84     27.16 o
  -3  -4   2       12.60       78.09     28.18 o
  -2  -4   2        0.12        2.06      1.48 o
  -1  -4   2      663.39      805.82     24.17 o
   0  -4   2       34.53       65.00      6.65 o
   1  -4   2       23.86       26.50      2.52 o
   2  -4   2      516.10      585.11     18.99 o
   3  -4   2      360.30      431.61     18.26 o
   4  -4   2      176.27      196.18     13.62 o
   5  -4   2      369.75      363.87     11.86 o
   6  -4   2        0.19        1.04      1.01 o
   7  -4   2       35.81       36.42      3.14 o
   8  -4   2       34.57       31.92      2.71 o
  -7  -3   2       22.75       22.02      1.98 o
  -6  -3   2        0.06        0.87      1.36 o
  -5  -3   2       31.49       34.39      3.26 o
  -4  -3   2      266.71      304.63      9.15 o
  -3  -3   2       15.05       98.37      7.63 o
  -2  -3   2      481.30      498.51     12.16 o
  -1  -3   2      584.64      702.64     30.12 o
   0  -3   2     1428.20     1525.53    110.67 o
   1  -3   2        8.31       11.45      1.60 o
   2  -3   2      117.64      130.64      5.50 o
   3  -3   2      121.49      139.25      6.36 o
   4  -3   2       78.61       78.33      6.68 o
   5  -3   2        4.02        1.05      3.00 o
   6  -3   2      149.62      126.56      3.84 o
   7  -3   2       18.35       16.44      2.46 o
   8  -3   2        0.08       -1.49      1.49 o
  -7  -2   2       30.67       60.60      3.64 o
  -6  -2   2       47.08       64.84      4.30 o
  -5  -2   2       81.66       72.58      4.32 o
  -4  -2   2      454.36      504.97     21.28 o
  -3  -2   2       28.18       29.64      4.95 o
  -2  -2   2     1360.24     1646.07     28.46 o
  -1  -2   2      321.50      380.46     13.62 o
   0  -2   2        2.08        8.13      1.84 o
   1  -2   2      295.60      339.17      6.49 o
   2  -2   2     2234.98     2608.71    107.51 o
   3  -2   2        8.67        9.70      1.99 o
   4  -2   2      301.34      317.88     10.62 o
   5  -2   2      498.78      550.15     37.67 o
   6  -2   2       49.06       38.31      3.50 o
   7  -2   2      128.70      146.26      7.80 o
   8  -2   2       13.16        9.81      1.77 o
  -8  -1   2        2.40        5.42      1.47 o
  -7  -1   2       10.69       25.58      2.78 o
  -6  -1   2        9.46       13.92      2.31 o
  -5  -1   2        0.14        0.70      1.23 o
  -4  -1   2        2.88        7.94      3.43 o
  -3  -1   2        6.77        2.77      2.28 o
  -2  -1   2       81.65       96.67      8.78 o
  -1  -1   2      178.53      165.71      7.33 o
   0  -1   2      384.14      406.26     16.28 o
   1  -1   2      402.75      391.47     27.84 o
   2  -1   2     2480.82     2449.95     46.36 o
   3  -1   2      114.37      134.96      5.86 o
   4  -1   2       48.21       44.00      4.20 o
   5  -1   2      311.13      286.28     17.34 o
   6  -1   2        0.63       -0.36      1.65 o
   7  -1   2      128.10      120.66      5.70 o
   8  -1   2       40.99       43.63      7.38 o
  -8   0   2       70.12      121.64      5.02 o
  -7   0   2       54.51       69.24      4.22 o
  -6   0   2       86.11      151.02      6.30 o
  -5   0   2       40.23       34.78      6.10 o
  -4   0   2      112.39      109.05      9.02 o
  -3   0   2       88.72      116.69      5.27 o
  -2   0   2     2679.04     3082.88    218.66 o
  -1   0   2      253.72      187.63      5.32 o
   0   0   2      150.77      128.46      4.77 o
   1   0   2     1838.87     1726.44     21.22 o
   2   0   2      187.42      195.81      6.64 o
   3   0   2      150.35      138.39      6.26 o
   4   0   2       25.04       32.63      6.06 o
   5   0   2      169.11      180.09      6.33 o
   6   0   2        6.46        8.03      1.66 o
   7   0   2      121.89      116.73      6.42 o
   8   0   2       11.13        2.15      1.68 o
  -8   1   2       51.91       88.38      3.86 o
  -7   1   2       78.02       77.24      3.11 o
  -6   1   2        8.88       14.81      1.83 o
  -5   1   2      773.86      772.89     25.03 o
  -4   1   2      298.80      319.96     35.65 o
  -3   1   2      819.88     1025.60     54.82 o
  -1   1   2       73.03       85.03      4.20 o
   0   1   2     2627.67     2899.63     27.65 o
   1   1   2      274.20      271.08      9.29 o
   2   1   2      160.19      141.75      8.96 o
   3   1   2       16.77       11.15      3.63 o
   4   1   2      380.40      384.89     20.46 o
   5   1   2       82.21       74.02      4.57 o
   6   1   2      166.03      175.02      8.14 o
   7   1   2        5.45        4.64      1.94 o
   8   1   2       26.60       23.95      1.84 o
  -8   2   2       37.09       46.68      2.97 o
  -7   2   2       12.22        8.99      3.55 o
  -6   2   2      591.20      652.64     31.87 o
  -5   2   2       83.36       82.48      5.88 o
  -4   2   2        4.59        6.08      1.95 o
  -3   2   2      387.64      459.28     20.95 o
  -2   2   2      170.34      145.92      6.36 o
  -1   2   2      364.19      388.05     10.19 o
   0   2   2     1210.25     1591.46     24.99 o
   1   2   2      539.23      472.16     15.00 o
   2   2   2      539.24      532.04     18.82 o
   3   2   2       24.80       16.45      3.28 o
   4   2   2     1089.24     1130.35     19.68 o
   5   2   2       50.83       40.19      4.05 o
   6   2   2       13.56       13.05      2.72 o
   7   2   2       30.55       25.27      2.72 o
  -8   3   2        6.54        4.72      1.46 o
  -7   3   2       12.70        7.51      1.71 o
  -6   3   2       66.41       50.89      3.73 o
  -5   3   2      951.60     1013.72     31.99 o
  -4   3   2       42.17       26.48      5.41 o
  -3   3   2      126.91      108.88     10.09 o
  -2   3   2     2008.30     2372.74     27.36 o
  -1   3   2       84.88       68.17      4.50 o
   0   3   2      560.73      657.97     19.35 o
   1   3   2      978.45     1150.73     17.28 o
   2   3   2       37.74       31.37      4.10 o
   3   3   2        5.67        5.92      2.65 o
   4   3   2      882.92      817.32     15.88 o
   5   3   2      143.15      133.28      6.84 o
   6   3   2       58.49       51.24      4.00 o
   7   3   2        3.68        4.44      1.14 o
  -8   4   2      108.48      108.98      4.29 o
  -7   4   2        0.51        0.40      1.25 o
  -6   4   2       69.73       52.12      3.81 o
  -5   4   2      105.38       92.66      8.29 o
  -4   4   2       23.20       21.89      5.35 o
  -3   4   2       24.99       16.22      4.92 o
  -2   4   2      852.63      885.49     87.04 o
  -1   4   2     1129.20     1419.59     27.72 o
   0   4   2        0.33        2.77      3.35 o
   1   4   2       61.79       49.89      7.79 o
   2   4   2        2.34        1.19      3.14 o
   3   4   2       18.04       13.27      3.26 o
   4   4   2       87.43       64.31      4.67 o
   5   4   2        0.64        1.96      1.75 o
   6   4   2       10.35        8.13      1.58 o
  -8   5   2        0.30        2.56      1.29 o
  -7   5   2       30.90       27.32      2.69 o
  -6   5   2      168.03      176.69      5.44 o
  -5   5   2        0.12        0.22      0.98 o
  -4   5   2      238.24      200.36      6.85 o
  -3   5   2       28.38       19.75      5.65 o
  -2   5   2       18.55       14.13      5.65 o
  -1   5   2       36.25       30.48      4.65 o
   0   5   2       20.27       18.33      4.09 o
   1   5   2       67.59       61.01      7.29 o
   2   5   2       34.14       41.94      4.74 o
   3   5   2       61.18       57.30      3.34 o
   4   5   2        2.42        1.34      1.62 o
   5   5   2       17.66       14.69      1.96 o
  -8   6   2      188.27      262.80      5.84 o
  -7   6   2       10.26       12.23      1.98 o
  -6   6   2       90.17       76.23     10.55 o
  -5   6   2       63.65       45.75      4.02 o
  -4   6   2       20.96       13.39      2.88 o
  -3   6   2      162.14      135.09      6.43 o
  -2   6   2     1161.67     1251.86     20.38 o
  -1   6   2      541.89      602.32     14.03 o
   0   6   2      208.48      226.01      9.10 o
   1   6   2      106.16       99.72      6.59 o
   2   6   2      164.00      144.03      7.82 o
   3   6   2       49.94       50.89      5.68 o
   4   6   2        4.87        4.01      1.34 o
  -7   7   2       24.15       20.77      2.07 o
  -6   7   2        6.24        5.22      1.68 o
  -5   7   2       14.05        9.93      2.44 o
  -4   7   2        3.34        1.96      1.96 o
  -3   7   2      101.70       85.58      3.98 o
  -2   7   2       70.36       58.91      4.88 o
  -1   7   2       46.17       41.88      3.98 o
   0   7   2       22.63       15.50      2.76 o
   1   7   2       10.18        9.41      2.43 o
   2   7   2        7.01        5.46      1.80 o
  -6   8   2       20.15       19.18      2.22 o
  -5   8   2       30.21       29.28      2.10 o
  -4   8   2        5.75        4.06      1.21 o
  -3   8   2       31.30       27.84      2.16 o
  -2   8   2        0.69       -1.89      1.89 o
  -1   8   2       52.50       52.26      3.93 o
   0   8   2        0.54       -1.54      1.54 o
   1   8   2        2.06        2.71      1.29 o
  -5   9   2       18.07       23.23      1.79 o
  -4   9   2       43.56       51.05      2.83 o
  -3   9   2      149.39      181.75      5.33 o
  -2   9   2       40.20       38.56      2.65 o
  -1   9   2        1.11        0.67      1.01 o
   0   9   2      123.35      125.28      3.39 o
   2 -10   3        0.92       -0.83      1.46 o
   3 -10   3       46.14       41.19      2.71 o
   4 -10   3       28.85       24.86      2.25 o
  -1  -9   3        9.57       16.43      1.68 o
   0  -9   3        0.07        1.18      1.06 o
   1  -9   3      102.56      110.76      7.65 o
   2  -9   3        2.67        7.74      2.69 o
   3  -9   3        7.82        8.70      1.56 o
   4  -9   3       76.51      159.48     16.17 o
   5  -9   3       10.76       14.40      2.15 o
   6  -9   3       36.14       47.13      2.98 o
  -2  -8   3        5.72       12.03      1.82 o
  -1  -8   3       42.12       74.77      3.79 o
   0  -8   3       14.50       25.44      3.66 o
   1  -8   3       14.79       22.51      4.46 o
   2  -8   3        0.93       70.96      7.31 o
   3  -8   3       22.84       17.61      1.90 o
   4  -8   3        0.69        1.41      1.83 o
   5  -8   3       48.63       63.84      4.57 o
   6  -8   3        4.70        9.35      2.27 o
   7  -8   3        4.51        3.41      1.64 o
  -4  -7   3       99.64      125.51      3.91 o
  -3  -7   3        9.68       11.43      1.38 o
  -2  -7   3       45.09       64.53      2.63 o
  -1  -7   3        8.94       50.47      5.85 o
   0  -7   3       49.30      110.58      8.58 o
   1  -7   3      460.11      592.20     94.10 o
   2  -7   3      435.44      601.80      8.88 o
   3  -7   3       11.01       10.31      3.05 o
   4  -7   3       64.32       58.99      7.81 o
   5  -7   3      111.16      117.01      6.42 o
   6  -7   3        2.56        0.82      1.63 o
   7  -7   3       27.37       30.41      2.78 o
  -5  -6   3        1.52        9.15      1.49 o
  -4  -6   3        8.53       29.34      2.69 o
  -3  -6   3        2.95        8.92      1.44 o
  -2  -6   3       55.06       66.72      5.45 o
  -1  -6   3        0.56        6.88      1.46 o
   0  -6   3       17.84       15.96      1.83 o
   1  -6   3       88.01       84.24      6.62 o
   2  -6   3        4.18        5.47      3.15 o
   3  -6   3      105.16       86.29     25.78 o
   4  -6   3       61.17       38.08     10.01 o
   6  -6   3      113.80      111.44      3.80 o
   7  -6   3       17.05       12.13      3.29 o
   8  -6   3        6.35        6.19      1.43 o
  -6  -5   3       44.55       71.90      2.65 o
  -5  -5   3       28.92       29.63      2.56 o
  -4  -5   3      173.00      237.89     15.67 o
  -3  -5   3      122.91      129.63     23.96 o
  -2  -5   3       12.96       17.89      2.59 o
  -1  -5   3      204.31      206.18     10.10 o
   0  -5   3      111.51      104.60      6.93 o
   1  -5   3        0.92       -1.51      2.07 o
   2  -5   3      773.61      806.73     29.69 o
   3  -5   3       51.63       51.03      7.43 o
   4  -5   3      125.62      114.35     11.44 o
   5  -5   3       50.60       34.71      2.36 o
   6  -5   3       29.01       23.13      1.93 o
   8  -5   3       53.66       56.58      3.27 o
  -6  -4   3       70.96       87.22      2.63 o
  -5  -4   3       10.82       38.44      6.67 o
  -4  -4   3        0.03       99.42      5.50 o
  -3  -4   3      320.56      340.33     42.93 o
  -2  -4   3       36.82       29.78      2.89 o
  -1  -4   3      383.02      415.32     33.78 o
   0  -4   3       46.74       37.98      2.95 o
   1  -4   3      194.78      214.61      6.82 o
   2  -4   3        0.34        1.36      1.48 o
   3  -4   3      668.34      735.86     25.86 o
   4  -4   3      203.61      195.48     14.51 o
   5  -4   3      355.06      345.28      6.99 o
   6  -4   3      159.61      139.26      4.28 o
   7  -4   3       10.69       11.02      2.13 o
   8  -4   3       95.62       92.03      4.48 o
  -7  -3   3        3.05        9.20      1.49 o
  -6  -3   3        7.96        6.51      1.18 o
  -5  -3   3        1.68        6.99      1.87 o
  -4  -3   3        0.93       24.55      4.88 o
  -3  -3   3       14.95       14.15      3.35 o
  -2  -3   3       14.47        9.10      1.74 o
  -1  -3   3      103.85      100.37      3.91 o
   0  -3   3       33.64       29.53      2.08 o
   1  -3   3        2.66        2.51      0.73 o
   2  -3   3       36.99       31.18      3.08 o
   3  -3   3       18.35       11.96      3.71 o
   4  -3   3      250.08      243.31     11.60 o
   5  -3   3        7.60        8.63      3.93 o
   6  -3   3       12.97        8.74      2.35 o
   7  -3   3       71.53       70.91      4.70 o
   8  -3   3        4.71        3.48      1.56 o
  -7  -2   3      100.68      123.98      5.01 o
  -6  -2   3      141.39      150.14      4.07 o
  -5  -2   3       74.69       67.95      4.47 o
  -4  -2   3      446.54      455.83     20.08 o
  -3  -2   3       54.55       28.88      3.13 o
  -2  -2   3      478.97      550.22     12.13 o
  -1  -2   3     1055.54     1202.33     34.09 o
   0  -2   3       74.35       67.25      2.08 o
   1  -2   3     1031.53     1139.90     43.32 o
   2  -2   3        0.70        1.32      1.94 o
   3  -2   3      447.08      548.61     18.23 o
   4  -2   3       12.92       17.69      3.20 o
   5  -2   3       97.00       87.91      7.75 o
   6  -2   3      105.62       99.44      5.79 o
   7  -2   3        0.27        0.95      1.70 o
   8  -2   3        0.60        0.22      1.29 o
  -8  -1   3        4.26        4.12      1.25 o
  -7  -1   3        2.13        5.77      1.61 o
  -6  -1   3      135.34      124.62      5.77 o
  -5  -1   3       15.16       13.65      1.95 o
  -4  -1   3       41.42       55.54      6.99 o
  -3  -1   3     1701.89     2105.73     70.09 o
  -2  -1   3        0.53        1.17      1.28 o
  -1  -1   3       81.92       57.68      2.65 o
   0  -1   3     8476.16    11630.75     57.92 o
   1  -1   3     1893.55     2109.32     26.92 o
   2  -1   3       48.42       40.04      3.34 o
   3  -1   3     1036.51     1044.48     49.56 o
   4  -1   3       75.77       72.12      5.81 o
   5  -1   3       95.88       71.73      9.62 o
   6  -1   3      191.00      193.65     21.01 o
   7  -1   3       73.64       60.07      4.03 o
   8  -1   3       38.26       41.09      2.87 o
  -8   0   3        8.18       18.99      2.03 o
  -7   0   3       38.15       36.28      3.19 o
  -6   0   3        0.11        1.53      1.45 o
  -5   0   3       30.35       20.17      4.81 o
  -4   0   3        8.05        3.67      2.47 o
  -3   0   3        4.05        2.58      1.56 o
  -2   0   3      108.80      110.93      6.64 o
  -1   0   3      462.82      438.18     10.95 o
   0   0   3     2018.85     2242.68     27.27 o
   1   0   3     4658.91     4926.54     45.18 o
   2   0   3        1.48        1.03      1.95 o
   3   0   3      497.70      443.70     18.19 o
   4   0   3      228.67      212.65     15.01 o
   5   0   3       19.57       19.45      1.97 o
   6   0   3      124.27      132.50     15.41 o
   7   0   3       49.74       42.20      4.20 o
   8   0   3       39.37       36.71      2.34 o
  -8   1   3       45.12       47.83      3.11 o
  -7   1   3      159.87      162.50      4.49 o
  -6   1   3        2.63        1.24      1.11 o
  -5   1   3      233.11      202.88     13.42 o
  -4   1   3        3.38        6.37      2.03 o
  -3   1   3      201.78      211.08     11.74 o
  -2   1   3      759.44      700.65     16.29 o
  -1   1   3        4.64        3.90      2.35 o
   0   1   3       55.03       51.99      5.24 o
   1   1   3      836.61      825.80     20.61 o
   2   1   3      391.16      370.49     15.74 o
   3   1   3       22.96       18.85      4.60 o
   4   1   3       42.39       25.84      6.24 o
   5   1   3       71.51       73.54      5.55 o
   6   1   3       88.62       90.00      6.27 o
   7   1   3       15.60       12.22      2.47 o
  -8   2   3       50.19       59.44      3.36 o
  -7   2   3        1.47       -1.46      1.46 o
  -6   2   3      593.23      638.49     34.81 o
  -5   2   3        3.44        5.60      2.25 o
  -4   2   3      326.25      270.33     27.31 o
  -3   2   3     1840.13     1812.50     33.60 o
  -2   2   3     1228.19     1219.88     21.79 o
  -1   2   3      495.92      563.64     16.75 o
   0   2   3      209.48      284.20     12.70 o
   1   2   3       27.53       17.86      2.71 o
   2   2   3      439.26      441.25     19.05 o
   3   2   3      140.93      108.73     10.94 o
   4   2   3       98.19       82.94      4.93 o
   5   2   3      110.17      108.11      6.70 o
   6   2   3        0.25       -1.83      2.15 o
   7   2   3       20.82       18.66      2.32 o
  -8   3   3       11.06       10.24      1.70 o
  -7   3   3       32.53       22.52      2.53 o
  -6   3   3       30.70       23.60      2.83 o
  -5   3   3      443.01      428.23     12.55 o
  -4   3   3        4.68        3.08      2.90 o
  -3   3   3       58.76       55.69      8.37 o
  -2   3   3     1243.28      915.53     17.06 o
  -1   3   3       84.62       69.49      6.73 o
   0   3   3       35.15       29.83      5.14 o
   1   3   3      296.80      237.37     12.17 o
   2   3   3        6.73        5.04      2.57 o
   3   3   3      115.46      111.61     11.25 o
   4   3   3      289.96      286.13     10.05 o
   5   3   3      377.58      407.11     12.02 o
   6   3   3        1.58       -0.75      1.85 o
  -8   4   3       26.98       30.53      2.49 o
  -7   4   3       42.34       40.23      3.20 o
  -6   4   3       18.58       13.87      2.29 o
  -5   4   3        0.44       -0.54      1.81 o
  -4   4   3      149.00      120.55     13.04 o
  -3   4   3        0.01        2.02      3.51 o
  -2   4   3        8.38        6.11      2.64 o
  -1   4   3      344.44      359.00     12.69 o
   0   4   3        1.18        1.43      3.12 o
   1   4   3      136.04      119.52     13.10 o
   2   4   3       17.82       12.90      3.36 o
   3   4   3        8.23        3.59      2.19 o
   4   4   3        2.18        0.64      1.98 o
   5   4   3       58.72       58.92      4.30 o
   6   4   3        1.04       -0.11      0.97 o
  -8   5   3        4.52        4.86      1.47 o
  -7   5   3       62.60       57.10      3.78 o
  -6   5   3       19.08       18.97      2.00 o
  -5   5   3       23.86       14.05      1.98 o
  -4   5   3      324.68      277.54      8.63 o
  -3   5   3       52.40       41.60      3.72 o
  -2   5   3       17.42       12.00      3.55 o
  -1   5   3      610.72      660.93     29.84 o
   0   5   3       16.34       11.25      1.96 o
   1   5   3       84.64       78.11      8.28 o
   2   5   3        4.30        2.74      2.19 o
   3   5   3       20.27       20.11      2.17 o
   4   5   3        1.27        0.46      1.63 o
   5   5   3       96.74      101.62      3.93 o
  -7   6   3        0.49        0.03      1.55 o
  -6   6   3      116.05       85.94      9.33 o
  -5   6   3        0.55        0.67      1.56 o
  -4   6   3       65.49       41.15      4.46 o
  -3   6   3      267.57      241.32      9.98 o
  -2   6   3       22.82       17.42      2.13 o
  -1   6   3       89.71       89.86      4.22 o
   0   6   3      157.46      165.98      7.64 o
   1   6   3       39.78       30.14      3.79 o
   2   6   3       49.76       44.07      4.26 o
   3   6   3       49.34       48.15      3.50 o
   4   6   3       38.81       36.32      2.21 o
  -6   7   3        6.06        6.42      1.66 o
  -5   7   3       55.03       41.01      3.84 o
  -4   7   3       31.44       25.77      3.58 o
  -3   7   3        0.12       -0.17      1.58 o
  -2   7   3       66.27       62.78      3.39 o
  -1   7   3       82.64       77.08      5.06 o
   0   7   3       36.60       38.33      3.86 o
   1   7   3       39.81       31.65      3.36 o
   2   7   3        4.73        1.60      1.36 o
  -6   8   3        6.52        5.79      1.33 o
  -5   8   3        0.10       -1.53      1.53 o
  -4   8   3       33.19       34.39      2.94 o
  -3   8   3       30.90       30.39      3.84 o
  -2   8   3       38.37       34.27      3.05 o
  -1   8   3       14.70       19.08      2.42 o
   0   8   3        5.14        2.12      1.34 o
   1   8   3        7.37        8.07      1.43 o
  -4   9   3       10.54       12.52      1.44 o
  -3   9   3        9.84       11.61      1.51 o
  -2   9   3        1.05        1.37      1.01 o
   1 -10   4       79.61       95.12      3.78 o
   2 -10   4       35.49       26.79      2.46 o
   3 -10   4        1.16       12.50      2.01 o
   4 -10   4       15.49       14.55      1.81 o
  -1  -9   4       16.07       30.92      2.08 o
   0  -9   4        0.48        1.85      1.07 o
   1  -9   4       42.37       66.48      7.38 o
   2  -9   4        4.09        5.25      2.34 o
   3  -9   4        3.33        3.02      2.18 o
   4  -9   4       92.54      127.95     14.03 o
   5  -9   4        2.31       -0.77      1.62 o
   6  -9   4        2.43        1.02      1.31 o
  -2  -8   4       22.50       23.42      2.25 o
  -1  -8   4       99.96      112.23      3.96 o
   0  -8   4       58.10       60.74      5.35 o
   1  -8   4        0.98        2.96      1.43 o
   2  -8   4      282.63      335.25     32.93 o
   3  -8   4        0.27        0.53      1.16 o
   4  -8   4       44.22       45.94      6.74 o
   5  -8   4       28.38       29.46      3.36 o
   6  -8   4        2.93        4.14      1.68 o
   7  -8   4       11.40        7.87      1.56 o
  -4  -7   4        2.92       61.01      2.90 o
  -3  -7   4        0.20        4.57      1.11 o
  -2  -7   4       18.65       33.20      1.99 o
  -1  -7   4       77.87       76.57      5.37 o
   0  -7   4      116.08      131.82      5.17 o
   1  -7   4       56.54       70.87      9.93 o
   2  -7   4       16.97        7.68      7.57 o
   3  -7   4      101.44       93.98      6.57 o
   4  -7   4      165.01      165.56      7.46 o
   5  -7   4       63.89       51.36      4.58 o
   6  -7   4        9.54        7.45      2.12 o
   7  -7   4       38.52       35.63      3.13 o
  -5  -6   4        5.05        8.92      1.43 o
  -4  -6   4       63.31       63.66      3.50 o
  -3  -6   4       44.37       37.14      2.22 o
  -2  -6   4       50.40       40.57      2.69 o
  -1  -6   4        4.89        2.79      1.62 o
   0  -6   4        0.22       -1.12      1.12 o
   1  -6   4       29.04       19.36      4.83 o
   2  -6   4        8.78        8.74      3.98 o
   3  -6   4        0.32        0.30      1.00 o
   4  -6   4       92.32       81.64      3.67 o
   5  -6   4        7.63        4.14      1.96 o
   6  -6   4        4.22        3.85      1.27 o
   7  -6   4       56.14       47.84      2.49 o
   8  -6   4        8.88        8.44      1.53 o
  -6  -5   4       70.22       84.24      2.79 o
  -5  -5   4        1.65        9.66      1.82 o
  -4  -5   4      263.41      283.04      8.02 o
  -3  -5   4        2.59        8.76      2.56 o
  -2  -5   4       14.17       12.71      1.23 o
  -1  -5   4       88.00       75.50      6.13 o
   0  -5   4      149.76      147.80      8.28 o
   1  -5   4      216.82      270.77     15.63 o
   2  -5   4      395.95      431.12     19.70 o
   3  -5   4       49.05       49.91      7.53 o
   4  -5   4      102.35       95.37      4.85 o
   5  -5   4       76.59       69.63      5.37 o
   6  -5   4      147.03      122.77     10.34 o
   7  -5   4        3.08        0.58      1.37 o
   8  -5   4        0.26        0.91      1.30 o
  -6  -4   4        0.75       11.86      1.76 o
  -5  -4   4       16.19       14.96      2.30 o
  -4  -4   4      457.35      449.75      7.26 o
  -3  -4   4      741.97      767.64     64.69 o
  -2  -4   4      241.72      226.72     16.45 o
  -1  -4   4        3.30        2.72      1.41 o
   0  -4   4      826.94      922.01     30.58 o
   1  -4   4      122.66      115.60      5.31 o
   2  -4   4        5.26        4.61      2.01 o
   3  -4   4     1058.62     1103.70     31.72 o
   4  -4   4       35.38       30.32      6.40 o
   5  -4   4       37.50       34.59      3.30 o
   6  -4   4      501.49      505.08      8.65 o
   7  -4   4       35.28       28.43      2.14 o
   8  -4   4       33.77       29.08      2.77 o
  -6  -3   4        3.67        4.88      1.14 o
  -5  -3   4       24.19       20.28      1.82 o
  -4  -3   4        2.17        0.23      1.27 o
  -3  -3   4        0.91        0.95      1.77 o
  -2  -3   4       20.20       13.64      2.16 o
  -1  -3   4       20.09       14.73      2.15 o
   0  -3   4        0.91        0.86      0.85 o
   1  -3   4       20.47       15.99      1.91 o
   2  -3   4      114.43       88.37      4.13 o
   3  -3   4       26.52       28.07      5.62 o
   4  -3   4       90.00       67.70      8.87 o
   5  -3   4       21.13       11.99      2.06 o
   6  -3   4       12.00        6.49      1.80 o
   7  -3   4      234.11      239.93      8.70 o
   8  -3   4        4.88        4.66      1.68 o
  -7  -2   4      185.55      193.95      6.26 o
  -6  -2   4        1.64        4.48      1.81 o
  -5  -2   4       15.57       14.49      1.61 o
  -4  -2   4       97.03       77.98      8.62 o
  -3  -2   4       35.63       34.70      5.92 o
  -2  -2   4       85.79       71.51      3.94 o
  -1  -2   4      280.06      289.03      8.43 o
   0  -2   4      141.64      181.20      8.15 o
   1  -2   4       72.73       76.90      4.39 o
   2  -2   4       68.90       69.84      7.12 o
   3  -2   4      187.67      236.48      9.84 o
   4  -2   4       68.72       44.42      5.20 o
   5  -2   4        1.07       -0.12      2.13 o
   7  -2   4       16.00       12.43      2.56 o
   8  -2   4        3.85        2.65      1.38 o
  -8  -1   4       17.19       15.67      1.57 o
  -7  -1   4       31.94       24.70      2.69 o
  -6  -1   4      301.32      279.71      8.73 o
  -5  -1   4       34.98       25.49      3.54 o
  -4  -1   4        1.36        0.25      2.10 o
  -3  -1   4      648.40      720.22     21.04 o
  -2  -1   4      345.34      364.14      8.19 o
  -1  -1   4        1.51        2.42      2.19 o
   0  -1   4     9034.89    12057.73     72.89 o
   1  -1   4      525.61      557.79     15.06 o
   2  -1   4      815.53      885.86     24.03 o
   3  -1   4      786.54      865.84     18.94 o
   4  -1   4      358.54      400.47     21.56 o
   5  -1   4       27.47       25.37      3.08 o
   6  -1   4       75.62       83.57      4.19 o
   7  -1   4        0.12        0.50      1.34 o
  -8   0   4        4.37        4.74      1.32 o
  -7   0   4       25.91       22.77      2.74 o
  -6   0   4       16.45       13.27      1.63 o
  -5   0   4      137.16      141.71     17.94 o
  -4   0   4       39.97       29.12      5.66 o
  -3   0   4       35.72       24.84      3.84 o
  -2   0   4       27.35       19.53      3.52 o
  -1   0   4       67.40       65.10      5.92 o
   0   0   4        6.61        4.83      3.01 o
   1   0   4      343.49      333.10     12.22 o
   2   0   4      106.97      135.04     10.48 o
   3   0   4       26.06       39.05      6.64 o
   4   0   4      359.26      401.20     22.47 o
   5   0   4       42.82       49.67      3.29 o
   6   0   4       75.64       71.72      3.74 o
   7   0   4        6.83        5.80      2.27 o
  -8   1   4       12.51       11.79      1.26 o
  -7   1   4       61.00       70.55      4.30 o
  -6   1   4       40.33       36.41      2.42 o
  -5   1   4        9.49        7.91      3.95 o
  -4   1   4      236.76      200.44      9.84 o
  -3   1   4       17.44       18.92      4.52 o
  -2   1   4       34.85       24.90      4.00 o
  -1   1   4       23.57       15.71      4.28 o
   0   1   4      706.21      810.63     21.41 o
   1   1   4       10.00        5.94      2.79 o
   2   1   4      597.96      625.23     24.02 o
   3   1   4       29.81       28.66      6.57 o
   4   1   4       90.22       73.92     10.98 o
   5   1   4       13.57        5.82      3.63 o
   6   1   4       27.11       26.15      3.92 o
   7   1   4       20.98       18.16      2.55 o
  -8   2   4       62.00       78.25      3.92 o
  -7   2   4       39.21       34.73      3.15 o
  -6   2   4       62.87       60.57      2.74 o
  -5   2   4       87.26       79.68      4.94 o
  -4   2   4      405.72      369.02     13.14 o
  -3   2   4      224.07      207.34     11.92 o
  -2   2   4       50.08       38.29      5.40 o
  -1   2   4      389.16      395.62     18.03 o
   0   2   4      179.58      160.68     10.74 o
   1   2   4        2.82        5.48      3.13 o
   2   2   4      684.36      800.12     28.51 o
   3   2   4       55.27       38.61      8.04 o
   4   2   4       34.83       30.48      3.51 o
   5   2   4      189.11      193.45      8.98 o
   6   2   4        0.55        1.28      1.89 o
   7   2   4       18.36       19.16      1.88 o
  -8   3   4       48.53       48.39      3.19 o
  -7   3   4        5.97        4.66      1.65 o
  -6   3   4        0.67       -0.84      1.51 o
  -5   3   4       13.53        7.02      1.74 o
  -4   3   4      212.63      159.91     15.17 o
  -3   3   4       18.46       11.75      5.06 o
  -2   3   4      554.63      490.11     17.23 o
  -1   3   4       34.44       40.26      7.38 o
   0   3   4      189.02      179.71     11.74 o
   1   3   4      252.76      229.61     13.00 o
   2   3   4       90.16       85.69      9.07 o
   3   3   4       42.80       43.36      3.83 o
   4   3   4        4.55       -0.71      2.73 o
   5   3   4        9.06       10.30      2.67 o
   6   3   4       14.65       15.02      2.15 o
  -8   4   4        0.68        0.50      1.25 o
  -7   4   4      169.86      167.33      6.38 o
  -6   4   4       45.50       46.29      3.84 o
  -5   4   4       90.47       93.45      4.02 o
  -4   4   4      412.64      350.14     23.11 o
  -3   4   4        5.13       11.59      5.38 o
  -2   4   4      118.41      102.22      9.65 o
  -1   4   4      328.80      393.21     22.58 o
   0   4   4        3.79        0.45      3.14 o
   1   4   4      180.10      160.54     16.60 o
   2   4   4      110.65      102.87      9.16 o
   3   4   4       10.25        4.03      1.96 o
   4   4   4      158.26      167.31      7.75 o
   5   4   4       15.36       17.11      2.49 o
  -8   5   4       11.18       13.05      1.96 o
  -7   5   4       34.23       34.38      3.21 o
  -6   5   4        0.34        0.41      1.29 o
  -5   5   4       13.93        8.48      1.66 o
  -4   5   4       16.32        9.28      2.56 o
  -3   5   4       20.11       14.61      3.69 o
  -2   5   4       99.24       87.61      5.12 o
  -1   5   4      367.42      345.61      9.65 o
   0   5   4       29.66       26.17      2.21 o
   1   5   4       46.18       41.54      2.79 o
   2   5   4      112.08       98.83      6.11 o
   3   5   4        0.49       -2.24      2.24 o
   4   5   4       24.07       24.96      2.75 o
   5   5   4       22.45       18.75      1.50 o
  -7   6   4        4.34        3.39      1.77 o
  -6   6   4        9.63        6.01      1.41 o
  -5   6   4       44.38       35.24      3.72 o
  -4   6   4        2.60        1.73      2.14 o
  -3   6   4       13.18       11.35      2.93 o
  -2   6   4        0.24       -1.49      1.49 o
  -1   6   4      150.95      150.06     13.35 o
   0   6   4       51.88       48.59      6.74 o
   1   6   4       13.76        7.30      2.22 o
   2   6   4        0.17       -0.63      1.35 o
   3   6   4        0.48        1.79      1.37 o
  -7   7   4       69.41       70.69      2.98 o
  -5   7   4      109.90       99.91      5.47 o
  -4   7   4       69.60       61.78      3.24 o
  -3   7   4       26.04       19.96      2.05 o
  -2   7   4      170.25      174.16     19.13 o
  -1   7   4        3.24        2.48      1.23 o
   0   7   4       25.91       25.41      3.03 o
   1   7   4       17.87       13.76      2.19 o
  -6   8   4        8.09        9.59      1.24 o
  -5   8   4       23.35       18.39      1.85 o
  -4   8   4       91.39       95.30      4.05 o
  -3   8   4        1.49        0.19      0.86 o
  -2   8   4        6.70        6.51      1.16 o
  -1   8   4       30.21       38.19      2.98 o
   0   8   4       15.88       12.91      1.75 o
   2 -10   5        0.19        1.65      1.27 o
   3 -10   5        0.51        2.50      1.31 o
   0  -9   5       10.29       10.31      2.46 o
   1  -9   5       35.60       43.86      4.15 o
   2  -9   5        6.55        6.30      2.27 o
   3  -9   5        5.50        2.14      1.94 o
   4  -9   5       35.56       40.71      2.53 o
   5  -9   5        1.30        0.82      1.04 o
   6  -9   5       23.89       19.56      1.93 o
  -2  -8   5        4.07       16.15      2.03 o
  -1  -8   5       19.40       18.90      1.93 o
   0  -8   5       59.06       59.51      3.02 o
   1  -8   5       13.21       16.14      2.13 o
   2  -8   5      293.53      320.67     29.74 o
   3  -8   5        5.05        1.92      1.22 o
   4  -8   5       60.39       54.82      3.11 o
   5  -8   5       23.10       19.17      2.75 o
   6  -8   5        5.10        5.27      1.73 o
   7  -8   5       25.50       18.81      2.00 o
  -4  -7   5       21.04       28.06      2.02 o
  -3  -7   5        4.23        4.56      1.49 o
  -2  -7   5       63.00       67.79      3.07 o
  -1  -7   5      126.17      132.71      8.46 o
   0  -7   5        3.60        2.06      1.08 o
   1  -7   5      108.89      102.19      8.72 o
   2  -7   5      308.00      285.53      9.65 o
   3  -7   5      362.03      355.44     11.13 o
   4  -7   5       60.71       52.57      4.61 o
   6  -7   5       21.48       14.68      2.55 o
   7  -7   5       26.18       23.03      2.64 o
  -5  -6   5       26.22       20.27      1.71 o
  -4  -6   5       22.48       21.84      2.27 o
  -3  -6   5        5.21        5.62      1.27 o
  -2  -6   5       67.24       62.12      2.59 o
  -1  -6   5       73.71       69.25      3.74 o
   0  -6   5        0.44        0.28      0.87 o
   1  -6   5      282.65      320.80     20.96 o
   2  -6   5       15.78        9.17      1.64 o
   3  -6   5        0.33       -4.60      4.60 o
   4  -6   5       58.26       54.03      4.10 o
   5  -6   5       54.73       47.67      4.26 o
   6  -6   5        0.12       -0.54      1.24 o
   7  -6   5       45.83       37.02      2.35 o
  -6  -5   5       17.08       21.21      1.54 o
  -5  -5   5       60.32       60.27      3.42 o
  -4  -5   5      206.39      195.36      6.66 o
  -3  -5   5        9.23        8.00      1.38 o
  -2  -5   5        0.41        0.38      0.93 o
  -1  -5   5      334.67      337.88     15.17 o
   0  -5   5      376.91      402.44     15.89 o
   1  -5   5        3.24        6.94      3.84 o
   2  -5   5       27.94       23.29      5.97 o
   3  -5   5       22.39       21.15      5.73 o
   4  -5   5       51.01       49.77      3.87 o
   5  -5   5      156.98      159.62      5.17 o
   6  -5   5       62.39       49.67      4.99 o
   7  -5   5        7.47        2.64      1.60 o
   8  -5   5        0.35       -0.56      1.33 o
  -6  -4   5        2.90        2.44      0.89 o
  -5  -4   5      129.03      130.74      5.45 o
  -4  -4   5      147.48      130.95      5.63 o
  -3  -4   5      387.15      329.37     18.60 o
  -2  -4   5       97.52       83.40      6.29 o
  -1  -4   5      323.33      376.22     10.64 o
   0  -4   5      855.69      927.30     19.65 o
   1  -4   5      223.14      245.08     10.19 o
   2  -4   5        6.06        4.22      2.39 o
   3  -4   5      292.80      305.33     18.33 o
   4  -4   5        8.89        4.02      3.74 o
   5  -4   5        5.91        4.45      2.17 o
   6  -4   5      371.83      391.13      8.09 o
   7  -4   5       35.27       30.39      2.33 o
   8  -4   5        5.62        2.17      1.50 o
  -7  -3   5       15.03        7.45      1.33 o
  -6  -3   5       40.51       36.70      2.05 o
  -5  -3   5        3.38        5.15      2.27 o
  -4  -3   5       29.52       20.33      4.69 o
  -3  -3   5        0.14       -1.16      2.72 o
  -2  -3   5       89.72       92.70      5.42 o
  -1  -3   5      522.14      584.11     14.63 o
   0  -3   5      674.71      741.25     13.35 o
   1  -3   5      219.08      219.30      8.41 o
   2  -3   5      220.02      185.53      6.67 o
   3  -3   5      248.76      236.60     10.04 o
   4  -3   5       75.72       62.88      9.58 o
   5  -3   5       55.32       49.99      4.23 o
   6  -3   5       57.67       50.48      4.31 o
   7  -3   5       68.78       69.17      3.25 o
   8  -3   5        1.02       -0.77      1.43 o
  -7  -2   5       12.97       12.31      1.77 o
  -6  -2   5       10.19       11.52      2.37 o
  -5  -2   5       82.40       72.59      3.22 o
  -4  -2   5       14.51        5.75      2.87 o
  -3  -2   5      363.78      401.60     26.50 o
  -2  -2   5       52.02       42.29      3.88 o
  -1  -2   5       33.60       20.82      2.85 o
   0  -2   5       30.64       30.01      4.74 o
   1  -2   5      155.83      139.26      7.42 o
   2  -2   5        2.75        1.88      2.09 o
   3  -2   5       17.59        9.28      4.15 o
   4  -2   5       36.65       33.35      7.13 o
   5  -2   5       19.32       13.70      3.05 o
   6  -2   5       62.34       52.68      4.27 o
   7  -2   5      106.89      102.14      6.04 o
   8  -2   5       11.88       13.60      1.64 o
  -8  -1   5       44.21       30.13      1.88 o
  -6  -1   5      458.27      454.54     11.47 o
  -5  -1   5       12.81       12.65      2.49 o
  -4  -1   5      108.47       95.78     10.41 o
  -3  -1   5        8.78        3.37      2.06 o
  -2  -1   5      294.62      323.22     14.17 o
  -1  -1   5       26.79       42.51      5.62 o
   0  -1   5      861.16      957.44     23.35 o
   1  -1   5      377.41      386.37     14.61 o
   4  -1   5       10.22       10.26      4.31 o
   5  -1   5        4.14        2.61      2.26 o
   6  -1   5       26.58       31.45      4.15 o
   7  -1   5       11.32        7.62      1.52 o
  -8   0   5       39.86       31.79      2.13 o
  -7   0   5        3.09        1.55      1.31 o
  -6   0   5       16.65       11.99      1.95 o
  -5   0   5      219.33      250.72      6.38 o
  -4   0   5        2.74        1.64      3.27 o
  -3   0   5       30.16       29.26      5.21 o
  -2   0   5      275.17      230.57     12.13 o
  -1   0   5       13.48       12.12      4.37 o
   0   0   5      321.59      389.64     15.69 o
   1   0   5      167.64      156.19      9.76 o
   3   0   5      235.78      259.24     17.51 o
   4   0   5       81.48       77.20     11.04 o
   5   0   5        4.66        2.50      1.71 o
   6   0   5       39.41       33.98      4.34 o
   7   0   5        0.13        0.89      1.51 o
  -8   1   5       15.05       12.08      1.61 o
  -7   1   5       10.27        7.76      1.33 o
  -6   1   5      427.05      477.49     11.06 o
  -5   1   5        5.14        7.62      1.33 o
  -4   1   5      240.46      207.02     11.51 o
  -2   1   5       31.41       26.33      5.11 o
  -1   1   5      406.61      450.06     19.34 o
   0   1   5      213.12      230.67     12.87 o
   1   1   5      519.33      493.47     17.74 o
   2   1   5       93.63       73.06      7.99 o
   4   1   5      143.49      144.27      7.89 o
   5   1   5        3.04       -3.40      3.76 o
   6   1   5        2.08       -0.38      2.29 o
   7   1   5       43.87       53.10      2.99 o
  -8   2   5       26.14       28.23      2.81 o
  -7   2   5       52.17       44.71      2.37 o
  -6   2   5       27.00       19.98      1.89 o
  -5   2   5      482.89      512.33      9.65 o
  -4   2   5      134.73      115.15      8.78 o
  -3   2   5      108.63       87.83      8.86 o
  -2   2   5      142.35      128.39     11.19 o
  -1   2   5      174.77      151.71     12.40 o
   0   2   5        0.55       -0.20      2.95 o
   1   2   5      555.85      543.98     20.36 o
   2   2   5        2.34       -3.65      3.85 o
   3   2   5      204.36      203.39     10.02 o
   4   2   5      124.17      110.39      6.59 o
   5   2   5      188.87      189.05      5.64 o
   6   2   5       12.69       12.64      2.14 o
  -8   3   5       39.75       41.18      3.09 o
  -7   3   5        0.29        1.22      1.53 o
  -6   3   5       27.57       22.29      2.98 o
  -5   3   5        7.94        5.16      2.01 o
  -4   3   5        1.15        3.88      4.04 o
  -2   3   5       55.08       41.87      7.03 o
  -1   3   5        9.34        7.16      4.81 o
   0   3   5       14.99        8.95      3.88 o
   1   3   5      100.66       86.10      9.04 o
   2   3   5        8.13        4.89      1.76 o
   3   3   5       66.96       55.43      3.17 o
   4   3   5        0.23       -1.50      1.50 o
   5   3   5       15.57       16.89      2.63 o
   6   3   5       21.74       24.75      2.04 o
  -8   4   5        3.29        3.06      1.51 o
  -7   4   5      138.54      140.33      6.23 o
  -6   4   5       71.86       75.22      5.07 o
  -5   4   5       45.97       44.34      3.77 o
  -4   4   5      182.89      170.49      5.59 o
  -3   4   5       67.40       50.13     10.47 o
  -2   4   5      252.69      263.22     19.21 o
   1   4   5       46.69       38.18      4.14 o
   2   4   5        1.87        1.75      1.36 o
   3   4   5       12.93       10.98      2.26 o
   4   4   5       14.21       15.81      2.61 o
   5   4   5        0.17       -1.36      1.36 o
  -8   5   5       36.98       36.78      2.38 o
  -7   5   5       11.15       12.54      2.51 o
  -6   5   5       16.39       13.21      2.93 o
  -5   5   5       84.86       69.12      3.73 o
  -4   5   5       23.61       17.77      3.33 o
  -3   5   5       72.37       54.78      5.33 o
  -2   5   5      295.62      273.70      7.49 o
  -1   5   5      346.70      324.77      9.81 o
   0   5   5       41.83       40.17      4.71 o
   1   5   5       70.91       69.90      8.25 o
   2   5   5      198.21      188.63      7.66 o
   3   5   5        3.84        2.67      1.70 o
   4   5   5        9.38        8.85      1.63 o
  -7   6   5       23.85       22.12      2.05 o
  -6   6   5       16.04        9.88      2.22 o
  -5   6   5       27.93       21.42      3.03 o
  -4   6   5       15.83        9.46      2.65 o
  -3   6   5        0.25       -2.32      2.42 o
  -2   6   5        2.35        1.02      1.60 o
  -1   6   5       78.12       73.74      3.52 o
   0   6   5       60.38       57.67      3.09 o
   1   6   5        6.78        6.68      1.98 o
   2   6   5        5.78        3.38      1.47 o
   3   6   5       58.49       59.99      2.99 o
  -6   7   5        1.85        0.49      1.07 o
  -5   7   5       19.82       16.72      2.11 o
  -4   7   5       63.19       58.10      3.82 o
  -3   7   5        4.26        3.03      1.53 o
  -2   7   5       17.18       18.95      1.81 o
  -1   7   5       19.33       18.72      1.78 o
   0   7   5        5.80        5.89      1.72 o
   1   7   5        5.11        5.64      1.47 o
  -5   8   5        0.57       -0.57      0.63 o
  -4   8   5       49.45       53.67      4.83 o
  -3   8   5       42.06       43.98      3.68 o
  -2   8   5        9.23        7.27      1.26 o
  -1   8   5        7.74        7.31      1.37 o
   0   8   5       49.51       57.93      2.46 o
   0  -9   6       14.45       13.78      2.33 o
   1  -9   6       11.28        9.46      2.29 o
   2  -9   6        6.46        5.26      2.04 o
   3  -9   6        1.15       -0.14      1.71 o
   4  -9   6        3.54        5.17      1.87 o
   5  -9   6        2.38        1.46      1.02 o
  -2  -8   6      102.50      119.12      4.40 o
  -1  -8   6       20.87       16.74      1.73 o
   0  -8   6      103.20       98.27      4.22 o
   1  -8   6       47.30       46.43      3.06 o
   2  -8   6      355.26      369.72     17.16 o
   3  -8   6        7.64        5.87      1.49 o
   4  -8   6       19.98       18.64      2.01 o
   5  -8   6      105.74      101.44      6.78 o
   6  -8   6        0.89        1.25      1.40 o
  -4  -7   6       42.55       38.55      2.28 o
  -3  -7   6       38.52       32.27      2.53 o
  -2  -7   6      130.42      138.31      3.50 o
  -1  -7   6       67.86       72.24      2.98 o
   0  -7   6        1.02        0.74      0.97 o
   1  -7   6       28.56       24.73      3.06 o
   2  -7   6       30.88       22.21      4.67 o
   3  -7   6      215.69      207.75      8.89 o
   4  -7   6        0.29       -1.22      1.91 o
   5  -7   6        1.66        1.56      1.81 o
   6  -7   6       93.49       89.08      5.16 o
   7  -7   6        1.65        1.00      1.47 o
  -5  -6   6        6.33        5.45      1.22 o
  -4  -6   6       63.21       51.76      3.19 o
  -3  -6   6       22.80       22.54      2.54 o
  -2  -6   6       43.67       42.14      2.46 o
  -1  -6   6      151.22      136.06      7.08 o
   0  -6   6        0.25        0.51      0.78 o
   1  -6   6        8.39        7.98      1.59 o
   2  -6   6      376.38      375.91     15.15 o
   3  -6   6       36.14       31.56      2.11 o
   4  -6   6       23.52       17.44      2.11 o
   5  -6   6       74.06       59.01      4.66 o
   6  -6   6       44.35       40.28      4.98 o
   7  -6   6        3.65       -0.25      1.22 o
  -5  -5   6       14.17       15.72      2.02 o
  -4  -5   6        0.34        2.28      1.59 o
  -3  -5   6      169.60      157.32      4.47 o
  -2  -5   6       61.29       59.48      2.40 o
   1  -5   6       39.92       38.93      7.26 o
   2  -5   6      113.52      101.65      8.20 o
   3  -5   6      372.36      414.67     15.51 o
   4  -5   6       39.86       33.85      3.26 o
   5  -5   6      121.26      112.13      6.65 o
   6  -5   6       47.45       47.89      3.13 o
   7  -5   6       44.34       41.11      2.57 o
   8  -5   6       27.90       23.39      1.85 o
  -6  -4   6        1.29       -0.05      0.84 o
  -5  -4   6       15.50       15.74      2.29 o
  -4  -4   6        8.11        5.83      1.82 o
  -3  -4   6       83.48       67.70      3.79 o
  -2  -4   6       16.06       10.47      3.37 o
  -1  -4   6       20.20       14.12      4.86 o
   0  -4   6      738.20      819.35     28.40 o
   1  -4   6      309.41      315.26     17.51 o
   2  -4   6        0.06        0.96      2.17 o
   3  -4   6       10.53       10.02      4.80 o
   4  -4   6       55.26       54.93      4.15 o
   5  -4   6        2.57       -0.05      2.19 o
   6  -4   6       72.93       75.45      5.53 o
   7  -4   6        0.36        0.45      1.26 o
   8  -4   6        0.16       -0.26      1.13 o
  -7  -3   6       65.19       40.63      2.20 o
  -6  -3   6       21.18       18.77      1.51 o
  -5  -3   6      104.86      105.33      3.70 o
  -4  -3   6       85.55       73.22      4.27 o
  -3  -3   6        4.20        1.68      3.81 o
  -2  -3   6      296.11      315.68     16.65 o
  -1  -3   6        6.74        9.05      3.87 o
   0  -3   6       62.55       62.36      4.88 o
   1  -3   6      117.11      115.65      8.77 o
   2  -3   6      144.45      132.95      8.62 o
   3  -3   6       72.08       78.67      6.60 o
   4  -3   6       46.02       43.11      5.35 o
   5  -3   6       47.49       47.30      4.84 o
   6  -3   6       45.79       48.89      4.59 o
   7  -3   6        3.16        1.80      1.28 o
   8  -3   6        3.60        4.37      1.18 o
  -7  -2   6        0.33        1.62      1.25 o
  -5  -2   6        0.03        0.33      1.09 o
  -4  -2   6        1.49        3.83      1.14 o
  -3  -2   6      484.96      524.76     17.26 o
  -2  -2   6       40.16       33.24      6.16 o
  -1  -2   6      239.27      265.60     13.51 o
   0  -2   6     2734.09     3716.96     50.06 o
   1  -2   6     1063.66     1322.81     29.02 o
   2  -2   6      562.99      623.12     21.99 o
   3  -2   6        3.03        2.76      3.21 o
   4  -2   6       89.67       84.96      9.94 o
   5  -2   6       74.52       53.53      5.53 o
   6  -2   6       28.71       26.76      2.99 o
   7  -2   6      132.08      137.84      6.84 o
  -7  -1   6        0.37        0.36      1.21 o
  -5  -1   6       41.06       33.69      3.66 o
  -4  -1   6        0.05       -2.74      4.13 o
  -3  -1   6       11.21       14.27      4.63 o
  -2  -1   6      374.12      388.24     17.87 o
  -1  -1   6      283.15      353.89     17.37 o
   0  -1   6      623.90      769.87     22.92 o
   1  -1   6     1006.87     1165.78     28.89 o
   2  -1   6        3.56       -0.07      3.33 o
   3  -1   6       92.28       90.04      9.75 o
   4  -1   6       49.22       49.18      5.03 o
   5  -1   6        3.04        0.18      2.54 o
   6  -1   6       11.32       13.20      3.29 o
   7  -1   6       32.96       27.37      2.84 o
  -8   0   6       45.77       36.09      1.98 o
  -7   0   6       42.00       38.29      2.81 o
  -6   0   6        1.49        1.06      1.21 o
  -5   0   6      374.07      420.51     10.52 o
  -4   0   6        6.53        7.03      4.61 o
  -2   0   6      128.15      116.44     10.36 o
  -1   0   6        9.56       -0.09      3.44 o
   0   0   6       18.89       20.63      4.76 o
   1   0   6       16.43       12.49      3.99 o
   2   0   6       16.80        7.52      3.52 o
   3   0   6       19.39       18.72      5.51 o
   4   0   6       55.58       56.59      3.51 o
   6   0   6        1.30        0.04      1.31 o
   7   0   6       24.25       21.60      1.90 o
  -7   1   6       25.22       23.31      2.99 o
  -6   1   6      237.38      250.21      8.00 o
  -5   1   6       39.77       37.64      2.46 o
  -4   1   6       75.88       61.68     10.43 o
  -3   1   6      240.05      206.56     14.62 o
  -2   1   6      113.33       97.32     10.70 o
  -1   1   6      429.05      452.94     20.84 o
   0   1   6       62.63       62.24      7.49 o
   1   1   6      136.06      112.87      9.95 o
   2   1   6      260.23      229.41     15.08 o
   3   1   6        0.24       -3.14      3.88 o
   4   1   6      217.96      241.80     10.02 o
   5   1   6        5.58        4.74      1.61 o
   6   1   6       47.46       50.81      5.83 o
  -8   2   6        0.18       -1.10      1.47 o
  -7   2   6       22.64       20.04      1.78 o
  -6   2   6       24.24       21.81      2.07 o
  -5   2   6      527.64      548.54      8.48 o
  -4   2   6        0.50        1.73      3.78 o
  -3   2   6       82.70       52.39      8.64 o
  -2   2   6      543.38      576.67     26.97 o
  -1   2   6       63.53       57.99      8.45 o
   0   2   6      108.50       95.59      9.40 o
   1   2   6      251.22      227.36     14.19 o
   2   2   6       65.22       55.52      8.27 o
   3   2   6       24.19       21.08      3.23 o
   4   2   6      206.38      198.31      8.21 o
   5   2   6      131.03      140.95      6.69 o
   6   2   6        9.32       10.75      1.61 o
  -8   3   6       40.88       46.22      3.09 o
  -7   3   6        9.21       10.00      2.43 o
  -6   3   6       55.73       43.45      4.28 o
  -5   3   6       19.31       12.08      2.95 o
  -4   3   6        1.78        0.12      1.01 o
  -2   3   6       35.22       30.83      7.50 o
  -1   3   6        0.24        2.80      3.71 o
   0   3   6       15.89       11.80      4.57 o
   1   3   6       45.04       38.62      3.10 o
   2   3   6        5.92        2.51      1.34 o
   3   3   6        2.95        0.72      1.61 o
   4   3   6       18.09       17.90      2.32 o
   5   3   6       10.89        9.69      1.86 o
  -8   4   6        7.18        4.57      1.34 o
  -7   4   6       20.47       17.84      2.89 o
  -6   4   6       28.59       24.26      3.57 o
  -5   4   6        1.34       -1.59      2.13 o
  -4   4   6      126.07      120.29      5.15 o
  -3   4   6       24.29       16.00      2.20 o
  -2   4   6       58.19       43.05      8.90 o
  -1   4   6       67.46       56.94      4.24 o
   0   4   6        3.19        1.38      1.26 o
   1   4   6        0.21       -1.41      1.41 o
   2   4   6       54.03       49.07      2.90 o
   3   4   6       11.50        8.45      2.00 o
   4   4   6        0.23       -0.08      1.35 o
   5   4   6       11.42       12.27      1.44 o
  -7   5   6        4.32        3.06      1.71 o
  -6   5   6      123.43      117.12      6.72 o
  -5   5   6        3.77        4.45      2.37 o
  -4   5   6        0.64       -2.48      2.48 o
  -3   5   6      123.27      132.61      6.62 o
  -2   5   6       89.73       82.56      5.10 o
  -1   5   6       26.55       22.31      2.23 o
   0   5   6      275.54      274.74     18.80 o
   1   5   6        0.79       -1.15      1.15 o
   2   5   6       97.02       95.77      4.22 o
   3   5   6       15.44       16.00      2.19 o
   4   5   6        1.29        1.19      0.97 o
  -6   6   6       16.84       14.56      1.54 o
  -5   6   6       13.29       12.74      2.15 o
  -4   6   6        3.19        2.45      1.61 o
  -3   6   6       16.94       15.07      2.44 o
  -2   6   6       15.43       13.86      1.85 o
  -1   6   6        1.08       -0.05      1.15 o
   0   6   6       10.62       10.76      1.56 o
   1   6   6        1.10        1.71      1.01 o
   2   6   6        3.80        3.34      1.31 o
   3   6   6       22.45       25.32      1.59 o
  -6   7   6       27.81       24.79      1.92 o
  -5   7   6       11.56       10.72      1.57 o
  -4   7   6       24.19       25.56      1.75 o
  -3   7   6        7.29        6.49      1.61 o
  -2   7   6        2.79        3.09      1.03 o
  -1   7   6       20.21       27.29      1.84 o
   0   7   6       19.16       23.47      2.34 o
   1   7   6       21.85       25.73      1.65 o
  -4   8   6        6.74        6.29      0.99 o
  -3   8   6       52.77       56.33      5.67 o
  -2   8   6        9.02        4.23      1.03 o
  -1   8   6        2.35        0.69      0.68 o
   0  -9   7       28.13       26.64      2.59 o
   1  -9   7        9.05        6.60      1.77 o
   2  -9   7       38.42       42.57      2.40 o
   3  -9   7       15.33       14.39      1.57 o
   4  -9   7       32.93       25.61      1.74 o
   5  -9   7       74.39       64.35      3.38 o
  -2  -8   7       19.16       19.70      2.01 o
  -1  -8   7       19.00       28.64      3.27 o
   0  -8   7       19.52       15.73      1.90 o
   1  -8   7       84.69       78.02      3.93 o
   2  -8   7       15.38       11.97      1.91 o
   3  -8   7      178.69      202.20      8.48 o
   4  -8   7       15.54       13.82      1.79 o
   5  -8   7      117.66      105.79      5.00 o
   6  -8   7        1.22        1.92      1.36 o
  -4  -7   7       11.31        8.05      1.31 o
  -3  -7   7       42.08       32.84      2.58 o
  -2  -7   7       28.22       25.60      2.60 o
  -1  -7   7        1.82        4.42      1.18 o
   0  -7   7        0.65        0.52      0.82 o
   1  -7   7       39.02       28.92      3.82 o
   2  -7   7       20.10       18.86      1.89 o
   3  -7   7       27.68       27.79      3.66 o
   4  -7   7       15.02       13.04      1.84 o
   5  -7   7       22.63       17.71      2.69 o
   6  -7   7       60.56       49.37      3.93 o
   7  -7   7        0.63        0.00      1.06 o
  -5  -6   7        0.26        1.24      0.90 o
  -4  -6   7       96.72       80.27      3.87 o
  -3  -6   7      148.78      152.38      5.87 o
  -2  -6   7       53.59       53.46      3.08 o
  -1  -6   7      283.84      268.75      5.69 o
   0  -6   7        0.44        1.67      1.23 o
   1  -6   7       29.62       29.54      2.58 o
   2  -6   7      109.57       91.73      4.56 o
   3  -6   7        2.08        2.60      1.18 o
   4  -6   7       74.41       61.09      3.53 o
   5  -6   7       11.92       10.78      2.41 o
   6  -6   7       14.33        9.78      1.76 o
   7  -6   7        0.38       -0.49      0.91 o
  -5  -5   7        3.72        2.08      1.35 o
  -4  -5   7        5.33        3.70      1.64 o
  -3  -5   7      489.83      463.67     10.58 o
  -2  -5   7      160.69      159.36      3.97 o
  -1  -5   7       13.45        9.55      1.54 o
   0  -5   7      116.00       98.05     11.99 o
   1  -5   7       17.35       11.31      5.24 o
   2  -5   7       53.84       44.71      4.45 o
   3  -5   7      442.76      515.00     15.06 o
   4  -5   7        1.28        0.60      1.68 o
   5  -5   7      158.77      154.88      7.65 o
   6  -5   7      161.38      162.01      5.60 o
   7  -5   7       94.81       98.56      3.63 o
  -6  -4   7        4.13        2.93      1.07 o
  -5  -4   7        0.20       -0.19      0.99 o
  -4  -4   7       41.53       41.23      3.17 o
  -3  -4   7      477.59      497.39     10.98 o
  -2  -4   7       96.25       77.30      3.01 o
  -1  -4   7       87.55       59.06      9.15 o
   0  -4   7       11.89        5.58      3.90 o
   1  -4   7       53.77       45.27      8.24 o
   2  -4   7        0.73        3.70      3.91 o
   3  -4   7        7.57        8.74      5.21 o
   4  -4   7       80.43       65.86      3.67 o
   5  -4   7       22.15       15.66      3.03 o
   6  -4   7       16.47       10.68      2.87 o
   7  -4   7       91.39       93.50      3.81 o
  -6  -3   7       12.59       10.30      1.87 o
  -5  -3   7       30.27       26.16      1.95 o
  -4  -3   7      379.16      414.35      9.91 o
  -3  -3   7       28.77       26.43      1.59 o
  -2  -3   7      611.64      624.54     27.20 o
  -1  -3   7      267.55      273.27     11.21 o
   0  -3   7       90.50       76.55      6.19 o
   1  -3   7      265.37      290.61     14.56 o
   2  -3   7        0.64       -1.87      3.48 o
   3  -3   7        1.45        0.14      3.38 o
   4  -3   7        0.26        1.09      1.46 o
   5  -3   7       82.16       72.76      4.54 o
   6  -3   7       11.14        9.35      2.82 o
   7  -3   7        4.25        2.32      1.26 o
  -7  -2   7       11.72        9.37      1.59 o
  -6  -2   7      140.39      148.85      5.60 o
  -5  -2   7       10.57        5.55      1.77 o
  -4  -2   7       51.93       52.91      3.76 o
  -3  -2   7       19.87       20.78      4.21 o
  -2  -2   7        1.22        0.84      2.32 o
  -1  -2   7       95.02      101.46     10.06 o
   0  -2   7      441.92      467.42     19.18 o
   1  -2   7      286.16      350.50     16.58 o
   2  -2   7      192.06      194.95     14.02 o
   3  -2   7      122.67      106.27     10.97 o
   4  -2   7      130.16      132.92      6.57 o
   5  -2   7       71.97       69.76      6.20 o
   6  -2   7        1.00       -0.49      1.57 o
   7  -2   7       13.87       16.14      2.40 o
  -7  -1   7       14.60       13.16      1.83 o
  -6  -1   7        5.64        3.48      1.68 o
  -5  -1   7       50.96       32.12      3.09 o
  -4  -1   7      141.44      138.84     12.73 o
  -3  -1   7        8.79        7.22      3.77 o
  -2  -1   7        2.76       -0.45      3.40 o
  -1  -1   7      716.61      807.92     27.63 o
   0  -1   7       71.00       59.93      7.44 o
   1  -1   7     1174.92     1386.86     33.99 o
   2  -1   7       26.32       31.18      6.22 o
   3  -1   7       53.33       38.23      7.31 o
   4  -1   7       63.75       69.13      5.55 o
   5  -1   7       11.19        9.47      2.97 o
   6  -1   7       26.79       24.17      3.59 o
   7  -1   7        5.94        5.05      1.35 o
  -7   0   7       62.75       57.08      3.33 o
  -6   0   7        5.44        4.02      1.49 o
  -5   0   7      106.97      101.38      3.97 o
  -4   0   7       70.66       66.64      3.05 o
  -2   0   7      518.80      578.89     26.36 o
  -1   0   7       81.75       67.30      8.72 o
   0   0   7       95.53       78.41      8.65 o
   1   0   7      250.02      240.81     14.68 o
   2   0   7        0.15       -3.23      3.94 o
   3   0   7        2.11       -0.69      1.35 o
   4   0   7       64.79       59.22      5.24 o
   5   0   7        0.26       -2.45      2.45 o
   6   0   7        4.68       -0.04      4.59 o
  -7   1   7        0.28        0.86      1.32 o
  -6   1   7       76.56       77.40      3.56 o
  -5   1   7        1.13        0.49      1.42 o
  -4   1   7       70.38       67.59      3.33 o
  -3   1   7      141.05      108.19     12.78 o
  -2   1   7      489.35      531.88     25.94 o
  -1   1   7       43.49       27.31      6.24 o
   0   1   7        0.19       -0.72      3.17 o
   1   1   7        6.21       -2.54      4.60 o
   2   1   7      162.46      156.66     13.47 o
   3   1   7       23.86       19.99      2.00 o
   4   1   7       59.54       75.29     10.74 o
   5   1   7       42.31       48.63      2.78 o
   6   1   7        6.10        1.32      1.25 o
  -8   2   7       18.58       16.14      1.62 o
  -7   2   7       24.79       18.70      3.24 o
  -6   2   7       24.28       20.29      3.47 o
  -5   2   7      111.19       95.24      6.93 o
  -4   2   7       15.14        9.01      2.72 o
  -3   2   7        1.50        1.53      4.94 o
  -2   2   7      742.81      769.03     32.12 o
  -1   2   7        7.31       12.34      5.17 o
   0   2   7      135.86      108.31     10.29 o
   1   2   7       12.93       -5.57      5.57 o
   2   2   7        0.41        1.00      2.62 o
   3   2   7       22.65       19.16      2.97 o
   4   2   7       33.32       33.32      3.00 o
   5   2   7       20.25       23.77      1.79 o
  -8   3   7       25.95       25.69      1.89 o
  -7   3   7       17.42       14.08      2.84 o
  -6   3   7        4.59        5.47      2.56 o
  -5   3   7       38.52       36.08      4.47 o
  -4   3   7       74.70       64.89      6.07 o
  -3   3   7       24.17       19.14      4.66 o
  -2   3   7      155.63      115.97     12.57 o
  -1   3   7       22.63       30.17      3.13 o
   0   3   7       40.19       31.39      2.91 o
   1   3   7      136.32      128.20      4.29 o
   2   3   7        1.84        0.35      1.12 o
   3   3   7        5.09        2.75      1.70 o
   4   3   7       43.50       46.32      3.52 o
   5   3   7        0.00       -0.53      1.01 o
  -7   4   7       13.97       11.68      2.32 o
  -6   4   7        6.48        4.67      2.40 o
  -5   4   7       28.78       23.31      3.82 o
  -4   4   7       67.14       55.22      5.29 o
  -3   4   7        1.50        1.13      2.08 o
  -1   4   7      159.50      152.38      4.88 o
   0   4   7        1.24        3.13      1.30 o
   1   4   7       35.49       32.14      3.71 o
   2   4   7       16.69       15.31      1.74 o
   4   4   7        0.36        1.03      1.13 o
  -7   5   7        3.90        2.74      1.32 o
  -6   5   7       66.89       65.00      4.31 o
  -5   5   7        0.22       -0.07      1.79 o
  -4   5   7        9.07        4.62      1.35 o
  -3   5   7       94.78      100.94      5.56 o
  -2   5   7        0.30       -0.94      1.77 o
  -1   5   7       43.48       44.26      5.99 o
   0   5   7       95.43       99.05      9.42 o
   1   5   7        4.67        3.18      1.11 o
   2   5   7        0.74        0.43      1.30 o
   3   5   7       18.25       20.98      1.98 o
  -6   6   7       10.26       10.19      1.63 o
  -5   6   7       41.98       41.96      2.80 o
  -4   6   7       15.01       16.20      2.22 o
  -3   6   7       48.42       53.49      5.74 o
  -2   6   7       30.72       35.48      5.52 o
  -1   6   7        0.20       -0.75      0.98 o
   0   6   7        8.28        9.72      1.34 o
   1   6   7       32.28       35.01      1.88 o
   2   6   7        0.15       -0.25      0.87 o
  -5   7   7        0.06       -0.51      0.93 o
  -4   7   7       21.48       29.15      5.21 o
  -3   7   7       13.06       13.41      2.58 o
  -2   7   7        1.77       -0.11      0.80 o
  -1   7   7       33.93       43.19      3.73 o
   0   7   7        0.44       -0.45      0.88 o
   2  -9   8       78.22       88.22      4.65 o
   3  -9   8        0.50        1.96      1.55 o
   4  -9   8       34.93       31.43      1.78 o
  -2  -8   8        8.28        6.98      1.40 o
  -1  -8   8       22.49       21.87      2.30 o
   0  -8   8       28.02       25.64      2.12 o
   1  -8   8       38.79       29.03      2.32 o
   2  -8   8       15.09       12.17      2.58 o
   3  -8   8      164.69      163.85      7.03 o
   4  -8   8        0.36        1.68      1.16 o
   5  -8   8        2.35        2.10      1.09 o
   6  -8   8       12.67        6.83      1.51 o
  -3  -7   8       11.09        6.84      1.56 o
  -2  -7   8       24.18       18.96      2.38 o
  -1  -7   8        2.78        2.96      1.79 o
   0  -7   8        4.86        3.67      1.10 o
   1  -7   8       36.99       28.06      2.50 o
   2  -7   8        8.47        7.50      1.75 o
   3  -7   8       89.95       88.73      5.89 o
   4  -7   8      205.31      223.42      5.85 o
   5  -7   8        0.42       -2.05      2.05 o
   6  -7   8        5.31        3.78      1.70 o
  -4  -6   8       82.72       76.82      3.73 o
  -3  -6   8        1.03        0.94      1.51 o
  -2  -6   8       39.00       36.21      3.34 o
  -1  -6   8        5.39        5.56      1.47 o
   0  -6   8        0.14       -1.56      1.56 o
   1  -6   8        0.20        0.09      1.06 o
   2  -6   8      222.32      212.96      7.05 o
   3  -6   8       33.83       25.73      2.18 o
   4  -6   8       84.40       79.24      3.99 o
   5  -6   8        6.35        6.78      1.59 o
   6  -6   8       36.13       33.78      4.25 o
  -5  -5   8       32.87       30.79      2.54 o
  -4  -5   8       75.64       71.34      4.16 o
  -3  -5   8      137.23      113.24      5.49 o
  -2  -5   8      143.20      136.60      6.75 o
  -1  -5   8        0.20        0.84      1.20 o
   0  -5   8      544.09      586.74      7.53 o
   1  -5   8       14.07        9.04      2.33 o
   2  -5   8        9.65        8.72      1.86 o
   3  -5   8        3.05        0.52      3.31 o
   4  -5   8       81.56       71.30      4.01 o
   5  -5   8       18.39       11.61      2.74 o
   6  -5   8      112.20      124.06     16.74 o
   7  -5   8       20.69       18.35      1.39 o
  -5  -4   8        1.71        1.85      1.06 o
  -4  -4   8       67.17       58.23      2.73 o
  -3  -4   8       55.78       57.19      3.01 o
  -2  -4   8      153.36      156.50      6.57 o
  -1  -4   8        9.25        8.29      1.87 o
   0  -4   8       18.32       18.90      6.04 o
   1  -4   8        9.04        6.54      4.90 o
   2  -4   8      243.04      193.70     16.75 o
   3  -4   8      245.11      262.22     43.50 o
   4  -4   8       29.82       29.27      2.78 o
   5  -4   8        7.55        1.57      2.06 o
   6  -4   8       27.28       22.89      3.39 o
   7  -4   8       66.44       69.24      5.14 o
  -6  -3   8        3.28        3.60      1.53 o
  -5  -3   8        5.61        4.08      1.24 o
  -4  -3   8       14.28       13.21      1.42 o
  -3  -3   8       28.03       26.16      1.75 o
  -2  -3   8       34.98       39.44      8.39 o
  -1  -3   8       43.02       34.96      5.13 o
   0  -3   8       38.07       28.88      4.54 o
   1  -3   8      176.48      160.33     11.87 o
   2  -3   8        0.84        3.72      3.33 o
   4  -3   8       53.40       46.83      4.92 o
   5  -3   8        0.13       -1.59      1.59 o
   6  -3   8        0.23        0.94      2.08 o
   7  -3   8       22.46       27.84      3.92 o
  -7  -2   8        0.27        0.40      0.97 o
  -6  -2   8      162.51      176.57      6.03 o
  -5  -2   8        8.52        5.79      1.38 o
  -4  -2   8       78.66       77.05      2.75 o
  -3  -2   8      278.87      287.61     10.53 o
  -2  -2   8      163.29      177.76     13.83 o
  -1  -2   8       21.76       16.97      5.32 o
   0  -2   8      812.55      841.25     27.13 o
   1  -2   8       45.23       37.33      6.67 o
   2  -2   8        3.83       -4.54      5.78 o
   3  -2   8      203.52      220.04     14.47 o
   4  -2   8       69.95       61.30      5.32 o
   5  -2   8        7.88        3.50      1.66 o
   6  -2   8       41.94       39.81      3.76 o
   7  -2   8        4.24        5.03      1.28 o
  -7  -1   8        2.39        2.10      1.19 o
  -6  -1   8       10.56        7.76      1.33 o
  -5  -1   8      326.90      384.64     10.00 o
  -4  -1   8        4.52        5.89      2.12 o
  -3  -1   8      362.40      338.79     22.71 o
  -2  -1   8        2.27        3.07      3.60 o
  -1  -1   8       24.61       24.33      5.76 o
   0  -1   8       39.02       40.59      6.67 o
   1  -1   8       56.99       54.32      7.87 o
   2  -1   8       20.93       18.07      5.80 o
   3  -1   8        4.30        0.07      1.68 o
   4  -1   8      163.23      150.20      7.61 o
   5  -1   8       56.98       54.55      4.94 o
   6  -1   8       29.11       25.70      3.11 o
  -7   0   8       44.12       39.95      2.45 o
  -6   0   8       33.59       28.28      2.35 o
  -5   0   8       26.88       23.27      2.44 o
  -4   0   8        0.49       -1.92      1.92 o
  -3   0   8       96.32       95.75     12.96 o
  -2   0   8       36.03       27.27      6.55 o
   0   0   8      253.59      252.73     15.61 o
   1   0   8      231.39      231.21     15.25 o
   2   0   8       53.55       55.55      8.79 o
   3   0   8        5.78        2.61      5.57 o
   4   0   8       85.38       81.61      5.63 o
   5   0   8       11.43        6.29      2.25 o
   6   0   8        3.58        3.28      1.43 o
  -7   1   8       20.29       16.45      2.52 o
  -6   1   8        5.34        4.40      1.45 o
  -5   1   8      326.66      385.04     18.58 o
  -4   1   8      237.39      242.65     14.25 o
  -3   1   8       66.86       59.65      5.05 o
  -2   1   8       82.43       74.59     10.56 o
  -1   1   8      262.91      247.53     16.76 o
   0   1   8       34.78       19.37      4.81 o
   1   1   8       44.41       36.34      6.74 o
   2   1   8      139.14      133.15      4.04 o
   3   1   8       21.22       17.90      2.82 o
   4   1   8       17.58       16.49      2.37 o
   5   1   8      148.03      176.29      5.95 o
  -7   2   8        0.33       -0.87      1.69 o
  -6   2   8       41.01       39.37      4.52 o
  -5   2   8        2.00        3.85      2.76 o
  -4   2   8        5.01        2.13      2.70 o
  -3   2   8       37.07       24.82      3.83 o
  -2   2   8       56.83       44.57      4.14 o
  -1   2   8      117.34      103.64     11.22 o
   0   2   8        9.30        8.04      1.79 o
   1   2   8       24.57       19.63      1.71 o
   2   2   8       14.38       14.21      1.79 o
   3   2   8       32.93       32.20      3.48 o
   4   2   8        3.17        0.58      1.30 o
   5   2   8        3.49        3.75      0.91 o
  -7   3   8       97.21      101.12      4.93 o
  -6   3   8        6.18        0.78      2.26 o
  -5   3   8       26.65       25.55      4.06 o
  -4   3   8      170.07      156.59      8.74 o
  -3   3   8       16.17       10.54      3.01 o
  -2   3   8        3.48        7.24      2.50 o
  -1   3   8      175.26      164.17      7.27 o
   0   3   8       24.12        5.90      1.93 o
   1   3   8       44.40       38.23      3.55 o
   2   3   8       17.28       15.80      2.14 o
   3   3   8        7.94        9.95      2.01 o
   4   3   8       14.62       15.29      1.37 o
  -7   4   8       27.62       30.96      2.47 o
  -6   4   8        4.98        2.22      1.89 o
  -5   4   8        6.10        5.24      2.28 o
  -4   4   8       11.80       12.07      2.85 o
  -3   4   8       72.57       70.97      5.10 o
  -2   4   8       37.87       27.69      3.51 o
  -1   4   8      288.81      305.86      9.71 o
   0   4   8       12.06       14.55      2.80 o
   1   4   8       15.02       15.38      1.71 o
   2   4   8       51.59       44.40      3.39 o
   3   4   8        0.96       -0.21      0.91 o
   4   4   8        5.01        6.11      1.08 o
  -6   5   8        9.59       11.22      1.75 o
  -5   5   8        9.93       10.98      2.02 o
  -3   5   8       10.49        8.75      2.31 o
  -2   5   8       27.13       21.60      3.00 o
  -1   5   8       93.75       94.19     13.17 o
   0   5   8       35.46       39.70      2.36 o
   1   5   8        3.35        2.35      0.95 o
   2   5   8        1.55        1.30      1.13 o
   3   5   8       14.98       16.52      1.40 o
  -5   6   8       43.24       42.25      2.68 o
  -4   6   8       17.58       18.40      2.20 o
  -3   6   8        4.94        6.34      1.13 o
  -2   6   8       45.63       50.50      8.50 o
  -1   6   8        4.32        3.82      1.01 o
   0   6   8       14.77       15.68      1.46 o
   1   6   8        8.03       12.26      1.40 o
  -4   7   8       42.03       45.49      2.07 o
  -3   7   8        2.78        4.40      1.00 o
  -2   7   8       10.09        9.32      1.20 o
   2  -9   9       77.54       76.22      3.97 o
   3  -9   9        4.65        4.75      1.55 o
  -1  -8   9        6.15        2.63      1.19 o
   0  -8   9        0.13       -0.98      1.55 o
   1  -8   9       61.19       56.52      4.29 o
   2  -8   9       25.17       21.06      3.03 o
   3  -8   9       82.10       73.09      4.07 o
   4  -8   9       11.60        9.16      1.44 o
   5  -8   9        0.62       -0.34      0.81 o
  -3  -7   9        1.03        0.16      1.06 o
  -2  -7   9        7.97        1.01      1.56 o
  -1  -7   9       90.47       88.71      6.12 o
   0  -7   9       67.78       63.77      2.64 o
   1  -7   9       17.82       13.58      1.99 o
   2  -7   9       56.16       47.06      3.19 o
   3  -7   9       60.71       60.35      4.99 o
   4  -7   9       41.99       38.24      2.52 o
   6  -7   9        6.22        4.36      1.40 o
  -4  -6   9       38.63       36.16      2.61 o
  -3  -6   9        7.83        5.22      1.73 o
  -2  -6   9        0.01       -1.38      1.38 o
  -1  -6   9       33.60       31.84      2.99 o
   0  -6   9       16.51       13.56      1.55 o
   1  -6   9        3.70        2.47      1.13 o
   2  -6   9        0.51        1.60      1.65 o
   3  -6   9       14.68       10.99      1.62 o
   4  -6   9        0.71        1.80      1.47 o
   5  -6   9       59.25       58.42      3.05 o
   6  -6   9        0.59        1.23      1.35 o
  -5  -5   9       13.41       12.90      1.69 o
  -4  -5   9        2.47        1.89      1.58 o
  -3  -5   9       85.07       72.15      3.25 o
  -2  -5   9       16.74       11.36      1.70 o
  -1  -5   9       36.44       32.50      2.55 o
   0  -5   9      311.06      301.70      8.19 o
   1  -5   9        2.79        1.19      1.21 o
   2  -5   9       68.74       69.20      3.95 o
   3  -5   9      222.66      257.16      7.26 o
   4  -5   9        3.81       -2.40      2.40 o
   5  -5   9        0.16       -0.56      1.70 o
   6  -5   9       66.80       64.20      4.42 o
  -5  -4   9        1.39        1.45      1.50 o
  -4  -4   9       15.21       11.73      1.24 o
  -3  -4   9       27.81       28.36      2.30 o
  -2  -4   9       17.19       12.11      3.33 o
  -1  -4   9       21.81       21.37      3.27 o
   0  -4   9       51.76       46.41      3.02 o
   1  -4   9      268.59      307.86     13.27 o
   2  -4   9       58.93       57.27      3.27 o
   3  -4   9      159.87      190.13      6.00 o
   4  -4   9        9.57        6.71      2.55 o
   5  -4   9        7.90        5.37      2.21 o
   6  -4   9       37.93       32.20      3.22 o
   7  -4   9        9.01       10.69      0.94 o
  -5  -3   9        5.19        4.11      0.92 o
  -4  -3   9        1.08       -0.09      0.94 o
  -3  -3   9      439.14      477.29     17.17 o
  -2  -3   9       19.73       18.96      2.28 o
  -1  -3   9      102.08      108.98      3.95 o
   0  -3   9       58.19       53.66     10.06 o
   2  -3   9       29.16       27.92      3.23 o
   3  -3   9      184.68      205.92      5.88 o
   4  -3   9       68.71       71.69      3.94 o
   5  -3   9        0.22       -1.19      1.39 o
   6  -3   9       26.75       18.92      2.65 o
   7  -3   9       51.17       56.38      2.46 o
  -6  -2   9       41.79       42.31      2.95 o
  -5  -2   9       23.85       21.14      1.86 o
  -4  -2   9      161.52      179.57      9.73 o
  -3  -2   9        1.50        0.87      1.58 o
  -2  -2   9        5.67        4.35      1.30 o
  -1  -2   9        0.48        0.60      3.97 o
   0  -2   9        0.27       -1.56      3.92 o
   1  -2   9      811.95      995.80     31.79 o
   2  -2   9      298.16      348.11      8.55 o
   3  -2   9      115.64      139.50     12.35 o
   4  -2   9        0.43        0.54      1.82 o
   5  -2   9       27.80       21.64      2.19 o
   6  -2   9       11.28        9.98      1.91 o
  -6  -1   9        0.34        0.07      0.93 o
  -5  -1   9       52.22       52.26      4.07 o
  -4  -1   9       68.76       65.15      4.67 o
  -3  -1   9       56.28       40.05      2.72 o
  -2  -1   9       73.28       54.72      9.14 o
  -1  -1   9        0.15       -5.80      5.80 o
   0  -1   9      197.31      202.38     14.57 o
   1  -1   9       19.36       17.08      5.28 o
   2  -1   9       23.88       22.97      2.01 o
   3  -1   9        5.52       -0.99      2.35 o
   4  -1   9        4.15        3.54      1.91 o
   5  -1   9       13.17       10.67      2.36 o
  -7   0   9       35.67       29.16      1.83 o
  -6   0   9      115.27      136.42      6.07 o
  -5   0   9       11.48        9.43      1.75 o
  -4   0   9      489.99      557.67     29.02 o
  -3   0   9       47.46       44.32      4.39 o
  -2   0   9      107.11      101.98      7.82 o
  -1   0   9      166.30      162.41     13.81 o
   0   0   9        1.95       -5.53      5.53 o
   1   0   9        2.43        3.60      1.19 o
   2   0   9      159.18      152.04      6.37 o
   3   0   9        4.26        0.31      2.72 o
   4   0   9       13.93       10.55      2.38 o
   5   0   9       17.81       21.39      2.87 o
  -7   1   9        2.06        0.57      1.43 o
  -6   1   9        0.36       -0.63      1.96 o
  -5   1   9       79.20       81.63      6.10 o
  -4   1   9      168.36      186.78      9.24 o
  -3   1   9        1.11       -3.01      3.01 o
  -2   1   9       59.22       58.29      5.48 o
  -1   1   9      100.04       96.09      4.48 o
   0   1   9       38.97       30.44      1.93 o
   1   1   9       25.27       14.66      3.90 o
   2   1   9       41.58       39.25      2.47 o
   3   1   9       81.55       87.55      5.17 o
   4   1   9        7.83        8.37      1.30 o
   5   1   9      112.83      137.14      5.21 o
  -7   2   9        1.52        1.91      1.31 o
  -6   2   9        8.27        6.65      2.25 o
  -5   2   9       43.23       33.88      4.34 o
  -4   2   9       96.88       90.98      6.75 o
  -3   2   9        7.06        3.49      2.39 o
  -2   2   9        0.23       -0.20      1.73 o
  -1   2   9       22.14       20.07      1.89 o
   0   2   9       13.50        9.31      1.40 o
   1   2   9        1.85        2.40      1.13 o
   2   2   9        3.72        1.25      1.16 o
   3   2   9        6.91       10.01      2.09 o
   4   2   9        9.41        7.48      1.53 o
   5   2   9       21.43       18.91      1.60 o
  -7   3   9       46.16       51.09      2.72 o
  -6   3   9       51.37       54.80      4.13 o
  -5   3   9       76.81       86.82      5.77 o
  -4   3   9       94.80       99.21      6.31 o
  -3   3   9       10.82       12.39      1.94 o
  -2   3   9      135.26      120.93      5.85 o
  -1   3   9       70.68       54.45      5.93 o
   0   3   9       19.08       12.99      2.35 o
   1   3   9        8.37        7.28      1.96 o
   2   3   9       13.09       10.77      2.07 o
   3   3   9        0.03       -1.36      1.36 o
   4   3   9        8.07        7.71      1.18 o
  -6   4   9        6.52        8.96      1.84 o
  -5   4   9        1.48        2.56      1.68 o
  -4   4   9        0.39        0.75      1.58 o
  -3   4   9       29.35       26.76      1.95 o
  -2   4   9        3.05       -2.00      2.00 o
  -1   4   9       36.80       40.01      3.64 o
   0   4   9       35.69       36.12      3.29 o
   1   4   9        0.07        0.01      1.25 o
   2   4   9       77.56       93.53      4.20 o
   3   4   9        0.10        0.66      0.64 o
  -5   5   9       42.39       45.59      2.72 o
  -4   5   9        6.07        4.55      1.61 o
  -3   5   9        5.04        2.74      1.56 o
  -2   5   9       17.89       18.00      2.37 o
  -1   5   9        4.77        2.43      1.34 o
   0   5   9        7.98        8.57      1.67 o
   1   5   9        1.49        1.39      1.05 o
   2   5   9        1.04        0.54      0.62 o
  -4   6   9       34.04       39.56      2.32 o
  -3   6   9        3.73        3.82      1.21 o
  -2   6   9       18.83       23.10      2.03 o
  -1   6   9        7.97        9.47      1.43 o
   0   6   9        0.65       -0.86      0.86 o
   2  -9  10       82.19       76.63      3.31 o
   3  -9  10        4.39        2.03      1.15 o
   1  -8  10        0.12       -0.33      1.53 o
   2  -8  10        0.39       -1.87      1.87 o
   3  -8  10       11.66        7.00      1.24 o
   4  -8  10        0.15       -0.92      0.92 o
   5  -8  10        4.13        2.02      1.04 o
  -3  -7  10        0.02       -0.94      0.94 o
  -2  -7  10       15.95       12.27      1.85 o
  -1  -7  10       27.12       24.22      2.18 o
   0  -7  10        1.53       -1.26      2.05 o
   1  -7  10        0.57       -1.21      1.39 o
   2  -7  10      139.53      137.01     10.38 o
   3  -7  10       36.05       30.88      3.57 o
   4  -7  10        7.53        5.32      1.92 o
   5  -7  10        2.17        0.59      1.23 o
  -4  -6  10        0.42        0.87      0.99 o
  -3  -6  10       65.56       60.13      3.51 o
  -2  -6  10        0.02       -1.68      1.93 o
  -1  -6  10       29.04       25.93      2.21 o
   0  -6  10       80.63       79.61      3.14 o
   1  -6  10       15.83       11.46      3.21 o
   2  -6  10       12.25       11.61      2.00 o
   3  -6  10      159.29      159.28      5.38 o
   4  -6  10       33.75       29.89      2.41 o
   5  -6  10       53.07       46.22      2.38 o
   6  -6  10       16.41       18.31      1.85 o
  -4  -5  10        0.94        0.63      1.31 o
  -3  -5  10       11.07        9.33      1.46 o
  -2  -5  10       84.33       84.50      4.15 o
  -1  -5  10       12.67       10.19      1.74 o
   0  -5  10       12.14       10.74      1.53 o
   1  -5  10        3.73        2.61      1.95 o
   2  -5  10        4.75        3.19      1.55 o
   3  -5  10       10.12        7.30      1.69 o
   4  -5  10        8.61        7.19      1.67 o
   5  -5  10        0.05        0.10      1.51 o
   6  -5  10        0.62        1.31      0.55 o
  -5  -4  10       83.16       85.03      3.59 o
  -4  -4  10       37.37       35.26      2.18 o
  -3  -4  10       13.58        9.05      1.53 o
  -2  -4  10       45.64       45.72      2.87 o
  -1  -4  10        4.29        4.76      1.51 o
   0  -4  10        0.59       -0.16      1.27 o
   1  -4  10       49.53       48.10      3.26 o
   2  -4  10        2.44        1.68      1.40 o
   3  -4  10       13.62        7.71      2.53 o
   4  -4  10       36.92       31.06      3.87 o
   5  -4  10       19.20       12.72      2.38 o
   6  -4  10       32.00       30.76      3.19 o
  -5  -3  10        8.43        7.03      1.51 o
  -4  -3  10        0.62       -1.08      2.08 o
  -3  -3  10       50.15       46.71      5.20 o
  -2  -3  10        5.35        2.08      2.60 o
  -1  -3  10      131.14      120.04      4.34 o
   0  -3  10      203.78      234.24     16.61 o
   1  -3  10      126.92      121.33      3.77 o
   2  -3  10      398.96      502.89     11.28 o
   3  -3  10       39.66       42.23      4.45 o
   4  -3  10       56.12       57.05      4.31 o
   5  -3  10        6.88        4.84      1.95 o
   6  -3  10        2.20        0.62      1.15 o
  -6  -2  10        8.03        6.94      1.15 o
  -5  -2  10       75.53       71.18      3.92 o
  -4  -2  10        0.01       -0.45      1.31 o
  -3  -2  10        0.32       -0.67      1.15 o
  -2  -2  10       42.57       43.57      3.28 o
  -1  -2  10        0.79        0.96      0.98 o
   0  -2  10        6.36        2.25      1.02 o
   1  -2  10       73.24       75.15      3.81 o
   2  -2  10        8.73       15.87      2.82 o
   3  -2  10        5.03        0.70      1.40 o
   4  -2  10       40.17       45.17      4.24 o
   5  -2  10        9.02        7.46      1.38 o
   6  -2  10        7.62        8.31      1.42 o
  -6  -1  10       13.09       10.97      1.60 o
  -5  -1  10       45.85       41.16      3.30 o
  -2  -1  10      103.43      106.00      5.43 o
  -1  -1  10       10.35        7.67      1.25 o
   0  -1  10        0.03        1.18      2.94 o
   1  -1  10        0.44        1.33      1.47 o
   2  -1  10      218.16      262.04      6.01 o
   3  -1  10       62.95       62.53      3.22 o
   4  -1  10       18.77       16.94      2.68 o
   5  -1  10        1.11        0.91      1.32 o
   6  -1  10        0.05        0.81      0.83 o
  -6   0  10       50.00       43.70      3.00 o
  -5   0  10       27.47       25.97      3.27 o
  -4   0  10       21.69       19.60      3.18 o
  -3   0  10        0.97       -2.89      2.89 o
  -1   0  10       24.27       18.34      2.12 o
   0   0  10       45.66       35.12      2.85 o
   1   0  10      169.98      170.91      4.55 o
   2   0  10       27.25       26.48      2.17 o
   3   0  10        6.45        5.93      1.86 o
   4   0  10       51.81       51.76      3.83 o
   5   0  10        4.24       10.11      1.84 o
  -7   1  10        5.58        4.64      0.89 o
  -6   1  10        2.73        2.94      1.64 o
  -5   1  10       41.74       41.76      4.09 o
  -4   1  10       48.58       48.40      4.69 o
  -3   1  10       84.00       91.45      6.24 o
  -1   1  10      127.91      128.69      5.33 o
   0   1  10        0.56       -1.78      1.78 o
   1   1  10        0.69       -0.69      1.51 o
   2   1  10       13.90        3.63      1.17 o
   3   1  10       10.37       10.59      2.06 o
   4   1  10       22.96       20.59      2.41 o
   5   1  10        9.85       14.20      1.62 o
  -7   2  10        0.24       -0.72      0.72 o
  -6   2  10        0.02        0.52      1.45 o
  -5   2  10      116.11      134.40      6.68 o
  -4   2  10        0.98        0.57      1.96 o
  -2   2  10       11.10       13.72      1.68 o
  -1   2  10        2.43       -1.34      1.34 o
   0   2  10        0.54        3.18      1.13 o
   1   2  10      149.92      169.39     10.66 o
   2   2  10       15.68       12.39      1.54 o
   3   2  10        1.05       -0.95      1.30 o
   4   2  10       32.12       35.50      2.46 o
  -3   3  10       16.32       17.46      1.72 o
  -2   3  10        0.70       -1.79      1.79 o
  -1   3  10       65.88       73.85      2.92 o
   0   3  10       15.55       13.37      2.38 o
   1   3  10        1.99        3.49      1.57 o
   2   3  10       14.03       16.79      2.12 o
   3   3  10       17.01       18.85      3.50 o
  -6   4  10       17.46       15.84      1.23 o
  -5   4  10       15.32       13.09      1.54 o
  -4   4  10        3.60        3.21      0.94 o
  -3   4  10       37.29       40.29      3.42 o
  -2   4  10        3.25        3.56      1.67 o
  -1   4  10        0.99        3.27      1.57 o
   0   4  10       60.82       66.98      3.98 o
   1   4  10        1.64        1.34      1.20 o
   2   4  10       10.89       10.77      1.45 o
  -4   5  10        0.22       -1.14      1.14 o
  -3   5  10       21.20       26.03      2.26 o
  -2   5  10        8.36       10.07      1.67 o
  -1   5  10        7.39        2.54      1.21 o
   0   5  10        6.02        7.86      1.38 o
   1   5  10        1.51        1.72      0.80 o
  -3   6  10        1.18        2.09      0.76 o
  -2   6  10        0.43        0.05      0.69 o
   1  -8  11        4.87        5.35      1.46 o
   2  -8  11        3.14        2.32      1.44 o
   3  -8  11        1.15        1.05      1.27 o
   4  -8  11       10.49        6.85      1.28 o
  -1  -7  11       23.14       22.74      2.46 o
   0  -7  11        0.74        0.91      1.05 o
   1  -7  11       13.50        5.22      3.93 o
   2  -7  11       33.75       29.09      2.25 o
   3  -7  11        8.29        3.57      1.81 o
   4  -7  11        2.41        1.91      1.46 o
  -3  -6  11      128.18      127.08      4.35 o
  -2  -6  11        6.63        5.17      1.16 o
  -1  -6  11       22.86       18.19      1.81 o
   0  -6  11       20.89       23.76      3.21 o
   1  -6  11        5.30        3.58      1.49 o
   2  -6  11        2.71        2.01      1.33 o
   3  -6  11       44.32       41.95      4.18 o
   4  -6  11        0.02       -0.24      1.06 o
   5  -6  11       47.76       56.84      3.14 o
  -4  -5  11        0.40        1.02      1.12 o
  -3  -5  11       17.92       16.83      1.61 o
  -2  -5  11       23.67       17.72      1.84 o
  -1  -5  11       10.02        6.98      1.47 o
   0  -5  11        2.47        0.96      1.36 o
   1  -5  11       70.66       84.81      5.41 o
   2  -5  11        0.23       -0.40      1.60 o
   3  -5  11        9.83        8.38      1.49 o
   4  -5  11        0.78        0.40      1.21 o
   5  -5  11        0.29        1.04      1.35 o
   6  -5  11        0.32        0.10      0.73 o
  -4  -4  11       17.45       17.30      1.47 o
  -3  -4  11        8.81        6.56      1.47 o
  -2  -4  11       55.97       50.06      5.15 o
  -1  -4  11      103.70      106.93      4.18 o
   0  -4  11       48.98       39.02      3.74 o
   1  -4  11       52.23       56.34      3.17 o
   2  -4  11        0.07       -0.32      1.21 o
   3  -4  11        0.06        0.09      1.88 o
   4  -4  11       20.79       19.69      3.02 o
   5  -4  11        6.44        6.21      1.70 o
   6  -4  11        0.68        0.67      0.38 o
  -5  -3  11        3.13        2.80      1.06 o
  -4  -3  11        3.73        0.42      2.51 o
  -3  -3  11       16.20       13.67      1.67 o
  -2  -3  11       14.42       11.01      1.64 o
  -1  -3  11        1.28       -1.61      1.66 o
   0  -3  11       65.03       60.56      4.09 o
   1  -3  11       28.35       26.11      2.07 o
   2  -3  11        8.43        9.45      2.27 o
   3  -3  11        8.52       14.28      2.90 o
   4  -3  11       25.60       29.75      2.37 o
   6  -3  11        3.57        2.46      0.60 o
  -5  -2  11       62.14       52.18      3.00 o
  -4  -2  11        0.19       -0.62      1.25 o
  -3  -2  11       11.29       10.27      1.97 o
  -2  -2  11        5.29        4.03      1.21 o
  -1  -2  11       53.30       39.71      2.19 o
   0  -2  11        8.74        7.43      1.21 o
   1  -2  11      110.45      115.56      4.99 o
   2  -2  11        0.22       -1.76      1.76 o
   3  -2  11       32.63       34.35      3.56 o
   4  -2  11       24.57       24.81      2.05 o
   5  -2  11       23.70       27.04      2.49 o
  -6  -1  11        0.54       -0.04      0.83 o
  -5  -1  11       12.41       10.93      1.82 o
  -4  -1  11       20.02       23.32      2.64 o
  -3  -1  11        3.22        4.69      1.78 o
  -2  -1  11      197.53      232.53     10.13 o
  -1  -1  11        0.58        0.48      1.28 o
   0  -1  11        0.02       -0.08      1.28 o
   1  -1  11      263.39      304.51      7.97 o
   2  -1  11       34.00       26.86      2.13 o
   3  -1  11        5.40        5.15      1.77 o
   4  -1  11       15.77       20.44      2.49 o
   5  -1  11        0.08       -0.76      1.07 o
  -6   0  11       10.45       13.42      2.23 o
  -5   0  11       20.07       20.31      2.32 o
  -4   0  11       31.81       32.87      3.13 o
  -3   0  11        8.83        7.08      1.94 o
  -2   0  11        5.14        6.94      1.37 o
  -1   0  11        6.92        4.95      1.60 o
   0   0  11       19.78       13.04      2.02 o
   1   0  11       54.82       52.07      2.62 o
   2   0  11        9.27        8.90      3.57 o
   3   0  11       24.12       23.98      2.63 o
   4   0  11        2.68        4.17      1.42 o
   5   0  11       37.00       44.92      2.38 o
  -6   1  11       17.95       16.00      1.72 o
  -3   1  11       21.88       13.31      2.32 o
  -2   1  11       56.84       52.97      3.70 o
  -1   1  11        4.21        4.88      1.59 o
   0   1  11       20.54       21.29      2.02 o
   1   1  11       46.55       43.27      5.15 o
   2   1  11       19.23       18.39      1.67 o
   3   1  11        6.67        6.73      1.60 o
   4   1  11        1.02        6.31      3.66 o
  -6   2  11        6.23        4.70      0.81 o
  -3   2  11        7.60        6.60      1.79 o
  -2   2  11       20.38       22.50      2.41 o
  -1   2  11       30.05       32.95      2.54 o
   0   2  11      156.54      189.79      4.49 o
   1   2  11        0.10       -0.04      0.97 o
   2   2  11        2.69        3.69      1.41 o
   3   2  11        3.99        4.55      1.30 o
  -6   3  11        0.52        0.93      0.77 o
  -5   3  11       38.61       44.99      2.10 o
  -4   3  11       37.89       46.46      2.75 o
  -3   3  11       12.62       12.30      1.80 o
  -2   3  11        0.83        0.58      0.92 o
  -1   3  11       20.89       22.79      1.68 o
   0   3  11        4.93        9.26      1.93 o
   1   3  11        0.17       -0.48      1.25 o
   2   3  11       19.25       24.27      2.09 o
   3   3  11        0.26        0.87      0.72 o
  -4   4  11        1.44       -0.02      0.89 o
  -3   4  11        9.36       13.52      1.75 o
  -1   4  11       34.78       39.19      2.88 o
   0   4  11      108.51      155.83      5.03 o
   1   4  11        3.23        4.70      1.16 o
  -3   5  11       17.43       23.75      1.62 o
  -2   5  11       11.90       13.38      1.43 o
  -1   5  11       14.53       14.76      1.43 o
   3  -8  12        0.03        0.31      0.88 o
  -1  -7  12        4.04        3.49      1.19 o
   0  -7  12        1.18        2.19      1.38 o
   1  -7  12        0.19       -1.18      1.18 o
   2  -7  12        6.49        5.79      1.73 o
   3  -7  12        5.52        6.13      1.64 o
   4  -7  12       13.00        9.66      1.48 o
  -2  -6  12        0.89        0.99      1.25 o
  -1  -6  12        0.26        0.18      1.32 o
   0  -6  12      105.33      128.95      4.06 o
   1  -6  12       11.95       12.00      1.69 o
   2  -6  12        0.77       -1.46      2.07 o
   3  -6  12        8.62        9.08      2.17 o
   4  -6  12        0.86        0.91      0.80 o
  -3  -5  12        4.53        4.63      1.31 o
  -2  -5  12       10.95        7.93      1.81 o
  -1  -5  12        1.12        1.05      1.46 o
   0  -5  12        8.71        5.61      4.51 o
   1  -5  12        9.61       10.68      1.70 o
   2  -5  12        1.01        0.89      1.34 o
   3  -5  12       20.81       21.34      1.99 o
   4  -5  12        1.23        2.36      1.12 o
   5  -5  12        0.27        0.86      0.93 o
  -4  -4  12        6.28        7.13      1.28 o
  -3  -4  12       29.20       22.63      2.29 o
  -2  -4  12        7.79        5.41      1.65 o
  -1  -4  12        8.84       10.52      2.10 o
   0  -4  12       30.22       32.78      3.22 o
   1  -4  12       32.06       41.58      2.55 o
   2  -4  12        1.83        2.10      1.81 o
   3  -4  12        6.80        6.34      2.12 o
   4  -4  12       46.46       62.70      4.15 o
   5  -4  12       11.05        8.48      1.44 o
  -5  -3  12        1.99        2.29      0.89 o
  -4  -3  12        5.54        4.86      1.25 o
  -3  -3  12        1.61        1.46      1.17 o
  -2  -3  12       26.36       26.77      2.73 o
  -1  -3  12        8.98        8.05      1.82 o
   0  -3  12       84.10       87.51      7.26 o
   1  -3  12        3.57        4.17      1.26 o
   2  -3  12       51.36       59.79      2.95 o
   3  -3  12       12.74       15.34      2.64 o
   4  -3  12        0.06       -1.59      1.59 o
   5  -3  12        5.82        5.12      1.19 o
  -5  -2  12       31.36       36.83      2.24 o
  -4  -2  12        1.20       -1.18      1.18 o
  -3  -2  12       24.19       28.97      3.70 o
  -2  -2  12        6.94        4.80      1.05 o
  -1  -2  12       39.70       37.24      2.05 o
   0  -2  12        4.42        6.80      1.67 o
   1  -2  12        7.75        4.33      1.69 o
   2  -2  12        0.72        0.73      1.54 o
   3  -2  12        2.01        0.02      1.51 o
   4  -2  12       12.51       13.13      1.38 o
   5  -2  12       15.90        9.62      1.29 o
  -5  -1  12       11.94       14.78      1.13 o
  -4  -1  12       48.42       56.80      5.92 o
  -3  -1  12        0.91        1.31      0.96 o
  -2  -1  12        0.21        1.37      0.96 o
  -1  -1  12       24.95       26.00      1.75 o
   0  -1  12       23.68       25.21      2.44 o
   1  -1  12       28.59       32.88      2.82 o
   2  -1  12       20.03       20.52      1.76 o
   3  -1  12        3.20        3.30      1.39 o
   4  -1  12        5.88        8.35      1.09 o
  -6   0  12        3.97        3.38      0.79 o
  -5   0  12       43.12       47.17      1.87 o
  -4   0  12       37.34       42.70      3.86 o
  -3   0  12       14.55       18.19      1.63 o
  -2   0  12       16.99       15.86      1.53 o
  -1   0  12      116.00      132.58      5.08 o
   0   0  12        2.82        8.67      1.87 o
   1   0  12        4.93        5.13      1.15 o
   2   0  12       64.07       81.57      4.07 o
   3   0  12        6.94        8.73      1.62 o
   4   0  12        0.06        0.66      1.36 o
  -6   1  12        4.07        2.46      0.70 o
  -5   1  12        4.17        2.74      0.85 o
  -4   1  12       16.31       15.89      1.43 o
  -3   1  12       29.81       33.20      1.97 o
  -2   1  12        4.05        2.39      1.45 o
  -1   1  12        0.16       -0.04      1.25 o
   0   1  12       20.14       24.84      1.78 o
   1   1  12       34.38       29.14      2.54 o
   2   1  12        1.73        1.71      1.19 o
  -5   2  12       16.06       21.57      1.20 o
  -4   2  12       23.09       25.53      1.49 o
  -3   2  12        0.04        0.52      1.22 o
  -2   2  12       17.79       21.28      2.15 o
  -1   2  12       14.05       20.35      1.57 o
   0   2  12        0.50        1.38      0.96 o
   1   2  12        1.47        0.64      0.85 o
   2   2  12       25.99       35.61      2.45 o
   3   2  12        4.09        5.58      1.02 o
  -5   3  12        0.75       -0.40      0.71 o
  -4   3  12        2.58        4.03      1.03 o
  -3   3  12        9.88        9.33      1.36 o
  -2   3  12        1.01       -1.34      1.34 o
  -1   3  12       38.21       61.15      4.30 o
   0   3  12       27.11       44.00      2.86 o
   1   3  12       51.71       82.06      3.34 o
   2   3  12        6.21        9.58      1.11 o
  -2   4  12        0.50        0.87      0.87 o
  -1   4  12        0.02       -0.97      0.97 o
   0   4  12        1.08        1.15      0.77 o
   0  -7  13        0.25       -0.98      0.98 o
   1  -7  13        0.32        0.30      0.91 o
   2  -7  13        0.73        0.53      0.99 o
   3  -7  13       14.06        8.82      1.31 o
  -2  -6  13       32.21       38.01      2.06 o
  -1  -6  13        0.49        1.22      1.18 o
   0  -6  13       34.70       36.14      1.85 o
   1  -6  13        0.71       -0.21      0.89 o
   2  -6  13        0.59       -1.52      1.52 o
   3  -6  13        1.88        3.49      1.39 o
  -3  -5  13       30.54       40.62      2.13 o
  -2  -5  13        5.89        5.81      1.39 o
  -1  -5  13        1.32        1.95      1.32 o
   0  -5  13       12.19       15.62      4.53 o
   1  -5  13       19.44       23.56      2.87 o
   2  -5  13        2.73        2.46      1.03 o
   3  -5  13       15.00       17.53      2.39 o
   4  -5  13        0.21        0.46      0.73 o
  -4  -4  13        0.07       -0.50      0.73 o
  -3  -4  13       21.95       20.45      1.92 o
  -2  -4  13        1.35        2.97      1.29 o
  -1  -4  13       20.04       21.72      2.42 o
   0  -4  13       14.75       12.98      2.05 o
   1  -4  13       33.27       36.97      2.14 o
   2  -4  13        4.06        4.29      1.69 o
   3  -4  13        0.39       -0.88      1.46 o
   4  -4  13        1.43        2.14      1.28 o
  -4  -3  13        8.11        8.59      1.27 o
  -3  -3  13        1.22        1.60      1.05 o
  -2  -3  13        5.32        2.06      1.20 o
  -1  -3  13        1.55        0.60      1.18 o
   0  -3  13        0.44       -0.73      0.91 o
   1  -3  13       86.27      124.32     11.66 o
   2  -3  13       27.87       35.25      3.21 o
   3  -3  13       22.03       26.43      2.68 o
   4  -3  13        0.30        0.58      1.05 o
  -5  -2  13       13.09       12.98      1.19 o
  -4  -2  13        1.37        1.02      0.93 o
  -3  -2  13        1.02        1.26      1.14 o
  -2  -2  13       10.78       15.72      1.35 o
  -1  -2  13        0.05        0.54      1.00 o
   0  -2  13       14.69       21.15      1.64 o
   1  -2  13        0.28        2.53      1.58 o
   2  -2  13        1.06        0.12      1.47 o
   3  -2  13       16.38       19.27      2.18 o
   4  -2  13        2.88        0.98      0.99 o
  -5  -1  13        1.11        3.23      0.92 o
  -4  -1  13       33.10       38.56      1.60 o
  -3  -1  13        2.42        1.50      0.79 o
  -2  -1  13       10.64       11.69      1.26 o
  -1  -1  13       35.99       46.17      2.95 o
   0  -1  13        2.69        5.64      1.57 o
   1  -1  13        4.96        3.37      1.45 o
   2  -1  13        8.08       10.48      1.80 o
   3  -1  13        0.99        1.65      1.09 o
   4  -1  13       11.49       12.90      1.27 o
  -5   0  13       20.65       23.62      1.04 o
  -4   0  13       13.95       15.68      2.66 o
  -3   0  13        8.61        8.21      1.08 o
  -2   0  13        1.41        1.20      1.26 o
  -1   0  13       18.19       23.47      2.28 o
   0   0  13        0.60        1.64      1.32 o
   1   0  13        0.59       -1.12      1.43 o
   2   0  13        2.40        2.09      1.12 o
   3   0  13        9.37       12.38      1.06 o
  -5   1  13        0.46        1.18      0.74 o
  -4   1  13        0.36       -0.90      1.66 o
  -3   1  13        0.05       -1.31      1.31 o
  -2   1  13        3.54        6.56      1.51 o
  -1   1  13        8.94       10.12      1.70 o
   0   1  13        8.11       13.07      1.88 o
   1   1  13        8.65        9.58      1.11 o
   2   1  13        6.14        6.73      1.27 o
  -4   2  13       22.74       29.47      1.73 o
  -3   2  13        1.59       -1.18      1.18 o
  -2   2  13       30.26       38.60      2.32 o
  -1   2  13        8.81        9.66      1.57 o
   0   2  13        5.19        6.29      1.60 o
   1   2  13        4.84        8.62      1.31 o
  -2   3  13        1.31        1.71      0.85 o
  -1  -6  14        2.37        2.40      0.83 o
   0  -6  14        0.76        0.81      0.89 o
   1  -6  14        3.94        5.68      0.79 o
   2  -6  14        0.11       -0.26      0.90 o
  -2  -5  14        1.21        1.50      0.89 o
  -1  -5  14        3.57        5.28      1.25 o
   0  -5  14        2.92        2.25      0.82 o
   1  -5  14       19.09       26.93      1.55 o
   2  -5  14        2.55        2.45      1.25 o
   3  -5  14        0.13        0.24      0.98 o
  -3  -4  14       20.28       30.61      1.81 o
  -2  -4  14        0.26        0.76      0.97 o
  -1  -4  14        7.70       11.76      1.67 o
   0  -4  14       16.84       20.74      2.73 o
   3  -4  14        1.17        0.96      0.63 o
  -3  -3  14        4.60        7.23      1.23 o
  -2  -3  14        1.03       -0.62      1.08 o
  -1  -3  14        0.41       -0.05      1.06 o
   0  -3  14        0.07       -1.22      1.22 o
   1  -3  14       29.18       30.28      2.52 o
   2  -3  14        7.24        8.72      1.67 o
   3  -3  14        0.62        1.73      1.10 o
  -4  -2  14        0.82        0.65      0.72 o
  -3  -2  14        0.04       -0.15      0.89 o
  -2  -2  14       28.42       41.57      1.70 o
  -1  -2  14        4.46        5.24      0.97 o
   0  -2  14        0.68        0.30      1.19 o
   1  -2  14       10.59       14.45      4.52 o
   2  -2  14        0.22        0.30      1.12 o
   3  -2  14        2.99        4.14      1.15 o
  -4  -1  14       17.94       24.50      1.57 o
  -3  -1  14        0.54        2.55      0.71 o
  -2  -1  14        0.61        0.47      1.52 o
  -1  -1  14        4.23        9.01      1.54 o
   0  -1  14        0.01       -0.75      1.24 o
   2  -1  14       16.58       24.78      2.11 o
   3  -1  14        0.51        0.09      0.77 o
  -4   0  14        1.11        3.08      0.83 o
  -3   0  14       10.78       24.12      1.75 o
  -2   0  14       18.04       21.67      1.92 o
  -1   0  14       17.54       30.95      2.32 o
   0   0  14        4.99        6.27      1.45 o
   1   0  14        0.14       -1.13      1.13 o
   2   0  14        0.02        1.79      0.99 o
  -3   1  14        5.74        9.60      1.25 o
  -2   1  14        4.04        7.80      1.32 o
  -1   1  14        0.07       -0.07      1.06 o
   0   1  14        9.32       14.75      1.61 o
  -2   2  14        0.72       -0.87      0.87 o
  -1  -4  15        0.27        0.25      0.79 o
   1  -4  15        0.12       -0.65      0.97 o
   2  -4  15       28.41       38.68      2.12 o
   0  -3  15        3.25        5.90      1.24 o
   2  -3  15        0.82        0.56      0.86 o
  -1  -2  15        0.12       -0.77      0.94 o
   0  -2  15        0.43       -0.62      1.02 o
   1  -2  15       23.69       30.87      1.95 o
  -2  -1  15        0.15        1.91      0.91 o
  -1  -1  15        5.97       10.19      1.35 o
   0  -1  15        0.60       -1.12      1.12 o
  -2   0  15        1.07        2.41      0.88 o
  -1   0  15        0.08       -0.06      0.89 o
   0   0  15        3.67        6.28      1.12 o
 
